# Supplementary material for: Comparison of combined compression and surgery with high ligation-endovenous laser ablation-foam sclerotherapy with compression alone for active venous leg ulcers
Source: Sci Rep. 2019 Oct 1;9:14021. doi: 10.1038/s41598-019-50617-y (PMC6773849; doi:10.1038/s41598-019-50617-y)
Supplement: Supplementary file 1 — Dataset 1 [file 41598_2019_50617_MOESM1_ESM.xlsx]

## Sheet: summarization of data
Group	Gender	Age（year）	Hospital stay	Body mass index	History of diabetes	come from countryside	Smoking history	Course of varicose vein （year）	Ulcer site	Ulcer duration（mo）	Ulcer diameter（cm）	Segmental deep venous reflux	Full-length deep venous reflux	Calf perforator veins reflux	Superficial venous reflux	Isolated superficial venous reflux	The VCSS of pre-intervention											The VCSS of 1 month post intervention	The VCSS of 6 months post intervention	The VCSS of 12 months post intervention	Ulcer healing time (mo)	Ulcer status in 1 month post intervention 0:healed 1:un-healed 2:lost to follow-up	Ulcer status in 6 months post intervention 0:healed 1:un-healed 2:lost to follow-up 3:recurrence	Ulcer status in 12 months post intervention 0:healed 1:un-healed 2:Lost to follow-up 3:recurrence 4:recurrence and still unhealed	Ulcer status in post intervention 0:healed 1:un-healed 2:lost to follow-up 3:recurrence	Survival time（mo）
																	Pain	VVs	Venous oedema	Skin pigmentation	Inflammation	Induration	Number of active ulcers	Active ulcer size	Ulcer duration	Compression	The VCSS of pre-intervention
Compression plus HL-EVLA-FS	Male	53	8	29.5	No	Yes	Yes	4	Right foot boots area	1	1	No	No	No	No	No	1	1	1	1	0	0	1	1	1	0	7	5	2	2	0.5	0	0	0	0	0.5
Compression plus HL-EVLA-FS	Male	67	7	31	No	No	No	6	Right medial malleolus	36	1	Yes	No	No	No	No	2	1	3	0	1	0	1	1	3	0	12	7	0	3	0.5	0	0	0	0	0.5
Compression plus HL-EVLA-FS	Female	72	10	27.8	No	Yes	Yes	4	Right medial malleolus	3	2	Yes	No	No	No	No	1	2	1	2	0	1	1	2	2	0	12	9				1	2	2	2	1.5
Compression plus HL-EVLA-FS	Male	63	10	27.5	No	No	Yes	22	Right foot boots area	12	2	Yes	No	No	No	No	1	2	1	1	0	2	1	2	3	1	14	14	4	2	2	1	0	0	0	2
Compression plus HL-EVLA-FS	Female	43	6	29.3	No	Yes	Yes	15	Right foot boots area	0.1	0.5	Yes	No	No	No	No	1	2	0	0	0	0	1	1	1	1	7	3	0	2	0.5	0	0	0	0	0.5
Compression plus HL-EVLA-FS	Male	61	19	27	No	Yes	Yes	33	Left medial malleolus	2	6	Yes	No	No	No	No	1	2	0	3	2	0	1	3	1	2	15	5	1	8	1	0	0	3	3	8
Compression plus HL-EVLA-FS	Female	66	14	22.5	No	Yes	Yes	32	Left medial malleolus	5	2	Yes	No	No	No	No	1	2	2	2	0	1	1	2	2	0	10	12	2	0	2	1	0	0	0	2
Compression plus HL-EVLA-FS	Female	70	9	24.5	No	Yes	No	51	Left foot boots area	12	2	Yes	No	No	No	No	2	1	2	1	0	1	1	2	3	0	13	14	3	4	1.5	1	0	0	0	1.5
Compression plus HL-EVLA-FS	Male	70	17	30.4	No	Yes	No	42	Right medial malleolus	1	2	No	Yes	No	No	No	1	2	1	1	1	1	1	2	1	1	12	5	3	2	1	0	0	0	0	1
Compression plus HL-EVLA-FS	Female	68	7	27.5	No	Yes	No	5	Right medial malleolus	60	4	No	Yes	No	No	No	1	3	1	2	1	2	1	2	3	1	17	13	2	2	1.5	1	0	0	0	1.5
Compression plus HL-EVLA-FS	Male	64	12	29.5	No	Yes	No	5	Right lateral malleolus	2	2	No	Yes	No	No	No	1	1	1	1	0	2	1	2	1	0	10	10	2	1	2	1	0	0	0	2
Compression plus HL-EVLA-FS	Male	61	8	30.4	No	Yes	No	11	Left medial malleolus	0.5	4	No	Yes	No	No	No	1	2	0	2	1	1	1	2	1	0	11	14	5	4	4	1	0	0	0	4
Compression plus HL-EVLA-FS	Female	59	16	29	No	No	No	35	Left foot boots area	480	12	No	Yes	No	No	No	1	1	3	1	0	2	2	3	3	0	16	16	11	4		1	1	1	1	12
Compression plus HL-EVLA-FS	Male	47	24	28.5	No	No	No	22	Right foot boots area	120	8	No	No	Yes	No	No	3	3	3	1	3	3	1	3	3	1	24	18	8	5	10	1	1	0	0	10
Compression plus HL-EVLA-FS	Male	52	7	32.5	No	Yes	No	15	Right foot boots area	2	2	Yes	No	Yes	No	No	1	2	1	2	0	1	1	2	1	1	12	4	0	0	1	0	0	0	0	1
Compression plus HL-EVLA-FS	Male	53	8	22.5	No	Yes	No	13	Left medial malleolus	6	2	Yes	No	Yes	No	No	1	3	2	1	0	1	1	2	2	1	14	13	2	5	1.25	1	0	0	0	1.25
Compression plus HL-EVLA-FS	Female	57	9	22.5	No	Yes	No	25	Left medial malleolus	23	6	Yes	No	Yes	No	No	1	1	1	2	0	1	1	3	1	0	11	10	5	2	3	1	0	0	0	3
Compression plus HL-EVLA-FS	Male	65	18	31	Yes	Yes	Yes	30	Right medial malleolus	360	15	No	Yes	Yes	No	No	1	1	2	3	1	2	1	3	3	0	17	14	6	6	12	1	1	0	0	12
Compression plus HL-EVLA-FS	Female	61	11	29.7	No	Yes	Yes	7	Right lateral malleolus	1	2	No	Yes	Yes	No	No	1	2	2	2	0	1	1	2	1	0	12	13	2	2	1.25	1	0	0	0	1.25
Compression plus HL-EVLA-FS	Female	73	26	28.5	No	Yes	No	42	Right foot boots area	360	5	No	Yes	Yes	No	No	3	1	3	3	1	0	1	2	3	0	17	17	6	5	3	1	0	0	0	3
Compression plus HL-EVLA-FS	Female	70	10	29.9	No	Yes	Yes	13	Left medial malleolus	2	5	No	Yes	Yes	No	No	1	1	1	2	0	1	1	2	1	0	10	11	3	2	3	1	0	0	0	3
Compression plus HL-EVLA-FS	Male	74	8	25	No	Yes	No	22	Left lateral malleolus	48	15	No	Yes	Yes	No	No	1	1	2	3	0	2	1	3	3	1	17	12	2	8	2	1	0	3	3	10
Compression plus HL-EVLA-FS	Male	76	10	28.4	No	Yes	Yes	33	Left foot boots area	240	6	No	Yes	Yes	No	No	2	2	3	2	0	3	1	3	3	0	19	17	3	7	4	1	0	0	0	4
Compression plus HL-EVLA-FS	Male	68	28	27.7	No	No	No	5	Right medial malleolus	6	8	Yes	No	No	Yes	No	1	2	2	2	0	3	2	3	2	0	16	14	2	3	3	1	0	0	0	3
Compression plus HL-EVLA-FS	Male	52	12	30	No	Yes	No	16	Right medial malleolus	2	1.5	Yes	No	No	Yes	No	1	1	0	1	1	0	1	1	1	0	7	5	1	5	0.5	0	0	0	0	0.5
Compression plus HL-EVLA-FS	Male	65	10	32.5	No	Yes	No	12	Right medial malleolus	1	2	Yes	No	No	Yes	No	1	1	1	1	0	0	1	2	1	0	8	5	1	2	0.5	0	0	0	0	0.5
Compression plus HL-EVLA-FS	Male	67	8	27.5	No	Yes	No	7	Right medial malleolus	1	1	Yes	No	No	Yes	No	1	1	0	1	2	0	1	1	1	0	8	5	1	0	0.5	0	0	0	0	0.5
Compression plus HL-EVLA-FS	Male	65	14	32.5	No	Yes	No	14	Right medial malleolus	0.7	4	Yes	No	No	Yes	No	1	3	2	0	0	1	1	2	1	0	11	8	1	4	1	0	0	0	0	1
Compression plus HL-EVLA-FS	Female	51	11	29	No	Yes	No	2	Right medial malleolus	1	5	Yes	No	No	Yes	No	1	2	1	3	2	2	1	2	1	0	15	14	2	6	2	1	0	3	3	8
Compression plus HL-EVLA-FS	Female	37	6	30.4	No	Yes	No	5	Right medial malleolus	0.1	0.5	Yes	No	No	Yes	No	1	2	0	2	1	0	1	1	1	1	10	7	2	2	0.5	0	0	0	0	0.5
Compression plus HL-EVLA-FS	Female	56	9	29.5	No	Yes	Yes	23	Right medial malleolus	12	1	Yes	No	No	Yes	No	1	2	2	1	0	0	1	1	3	0	11	5	1	1	0.5	0	0	0	0	0.5
Compression plus HL-EVLA-FS	Male	61	8	31	No	Yes	Yes	4	Right foot boots area	7	1	Yes	No	No	Yes	No	1	1	2	3	0	0	1	1	2	0	11	11	3	2	1.25	1	0	0	0	1.25
Compression plus HL-EVLA-FS	Female	61	17	29.8	No	Yes	Yes	32	Right foot boots area	0.5	1	Yes	No	No	Yes	No	1	2	2	2	1	1	1	1	1	3	15	10	2	1	0.5	0	0	0	0	0.5
Compression plus HL-EVLA-FS	Male	58	9	28.5	No	Yes	No	5	Left medial malleolus	60	3	Yes	No	No	Yes	No	1	1	2	2	0	0	1	2	3	2	14	9	2	2	1.5	1	0	0	0	1.5
Compression plus HL-EVLA-FS	Male	46	5	31.8	No	Yes	No	15	Left medial malleolus	1	1	Yes	No	No	Yes	No	1	3	0	3	1	0	1	1	1	0	11	9	2	1	0.5	0	0	0	0	0.5
Compression plus HL-EVLA-FS	Male	46	7	31.8	No	Yes	No	12	Left medial malleolus	0.5	2	Yes	No	No	Yes	No	1	1	0	1	1	1	1	2	1	0	9	6	2	5	0.5	0	0	0	0	0.5
Compression plus HL-EVLA-FS	Male	38	8	28.7	No	Yes	No	4	Left medial malleolus	0.5	1.5	Yes	No	No	Yes	No	1	2	0	1	0	1	1	1	1	0	8					2	2	2	2	0.75
Compression plus HL-EVLA-FS	Female	45	8	30	No	Yes	No	15	Left medial malleolus	120	2	Yes	No	No	Yes	No	3	1	3	1	1	2	1	2	3	0	17	16	7			1	1	2	2	9
Compression plus HL-EVLA-FS	Female	56	8	29.5	No	Yes	No	28	Left medial malleolus	13	2	Yes	No	No	Yes	No	1	3	3	3	0	0	1	2	3	0	16	12	3	2	3	1	0	0	0	3
Compression plus HL-EVLA-FS	Female	61	13	27.6	No	Yes	No	30	Left medial malleolus	2	2	Yes	No	No	Yes	No	1	2	2	1	1	0	1	2	1	0	11	10	3	3	3	1	0	0	0	3
Compression plus HL-EVLA-FS	Female	51	7	22.6	No	Yes	No	2	Left medial malleolus	2	1	Yes	No	No	Yes	No	1	1	2	2	0	0	1	1	1	0	9	9	2	1	1.5	1	0	0	0	1.5
Compression plus HL-EVLA-FS	Female	50	6	31.7	No	Yes	No	22	Left medial malleolus	0.5	1	Yes	No	No	Yes	No	1	1	2	2	0	1	1	1	1	0	10	7	2	5	0.5	0	0	0	0	0.5
Compression plus HL-EVLA-FS	Female	64	7	29.5	No	Yes	No	12	Left medial malleolus	0.5	2	Yes	No	No	Yes	No	1	2	0	2	1	1	1	2	1	0	11	7	2	2	0.5	0	0	0	0	0.5
Compression plus HL-EVLA-FS	Male	50	17	32	No	Yes	Yes	13	Left medial malleolus	1	1	Yes	No	No	Yes	No	1	3	3	0	0	0	1	1	1	0	10	9	3	3	0.5	0	0	0	0	0.5
Compression plus HL-EVLA-FS	Male	67	8	29.5	No	Yes	No	15	Left foot boots area	1	2	Yes	No	No	Yes	No	1	1	0	0	0	1	1	2	1	0	7	9	2			1	0	2	2	9
Compression plus HL-EVLA-FS	Male	71	12	29.8	No	Yes	No	12	Left foot boots area	1	5	Yes	No	No	Yes	No	1	3	0	0	0	1	1	2	1	0	9	10	3	0	3	1	0	0	0	3
Compression plus HL-EVLA-FS	Female	51	6	27	No	Yes	No	12	Left foot boots area	2	2	Yes	No	No	Yes	No	1	1	1	2	2	0	1	2	1	0	11	13	3	1	3	1	0	0	0	3
Compression plus HL-EVLA-FS	Female	52	5	28.9	No	Yes	No	6	Left foot boots area	1	1	Yes	No	No	Yes	No	1	2	0	2	0	0	1	1	1	0	8	4	2	1	1	0	0	0	0	1
Compression plus HL-EVLA-FS	Male	65	6	31.1	No	Yes	Yes	20	Left foot boots area	1	2	Yes	No	No	Yes	No	1	2	1	2	1	2	1	2	1	0	13	9	2	0	1	0	0	0	0	1
Compression plus HL-EVLA-FS	Female	50	9	28.5	No	No	No	22	Right medial malleolus	6	3	No	Yes	No	Yes	No	1	2	2	3	3	2	2	2	2	3	22	11	2	3	1	0	0	0	0	1
Compression plus HL-EVLA-FS	Female	64	10	27.5	No	Yes	No	23	Right medial malleolus	5	1	No	Yes	No	Yes	No	1	2	2	1	0	3	1	1	2	0	13	11	2	1	2	1	0	0	0	2
Compression plus HL-EVLA-FS	Female	55	17	23.6	No	No	No	12	Right medial malleolus	5	2.5	No	Yes	No	Yes	No	1	1	2	2	0	1	1	2	2	0	12	6	5	0	1	0	0	0	0	1
Compression plus HL-EVLA-FS	Male	68	8	22.6	No	Yes	No	23	Right foot boots area	6	2	No	Yes	No	Yes	No	1	2	1	2	2	0	1	2	2	0	13	9	2	0	0.5	0	0	0	0	0.5
Compression plus HL-EVLA-FS	Female	62	10	33.5	No	Yes	No	10	Right foot boots area	1	2	No	Yes	No	Yes	No	1	1	0	0	1	1	1	2	1	1	9	9	0	6	3	1	0	0	0	3
Compression plus HL-EVLA-FS	Male	60	6	31	No	Yes	No	41	Left medial malleolus	72	10	No	Yes	No	Yes	No	2	2	3	2	0	2	1	3	3	0	18	16	6	0	2	1	0	0	0	2
Compression plus HL-EVLA-FS	Male	35	7	29.5	No	Yes	No	2	Left medial malleolus	0.5	2	No	Yes	No	Yes	No	1	1	1	2	1	2	1	2	1	0	12	7	3	0	0.8	0	0	0	0	0.8
Compression plus HL-EVLA-FS	Female	66	7	23.5	No	No	No	48	Left medial malleolus	12	1	No	Yes	No	Yes	No	2	1	1	1	0	2	1	1	3	2	14	14	1	1	1.5	1	0	0	0	1.5
Compression plus HL-EVLA-FS	Female	71	5	27.5	No	No	No	8	Left medial malleolus	12	2	No	Yes	No	Yes	No	1	1	2	0	0	0	1	2	3	0	10	7	1	1	0.5	0	0	0	0	0.5
Compression plus HL-EVLA-FS	Female	54	16	30.8	No	Yes	No	15	Left medial malleolus	6	3	No	Yes	No	Yes	No	1	3	1	3	0	0	1	2	2	1	14	8	2	2	1	0	0	0	0	1
Compression plus HL-EVLA-FS	Female	45	10	23.4	No	Yes	No	17	Left medial malleolus	5	3	No	Yes	No	Yes	No	1	3	0	3	1	0	1	2	2	0	13	12	3	2	2	1	0	0	0	2
Compression plus HL-EVLA-FS	Male	56	12	30.4	No	Yes	Yes	18	Left medial malleolus	24	6	No	Yes	No	Yes	No	3	1	2	0	1	1	1	3	3	0	15	14	1	1	2	1	0	0	0	2
Compression plus HL-EVLA-FS	Male	63	11	21.9	Yes	No	No	33	Left lateral malleolus	5	3	No	Yes	No	Yes	No	1	2	1	2	1	0	1	2	2	0	12	10	2	1	1.5	1	0	0	0	1.5
Compression plus HL-EVLA-FS	Male	54	26	31.5	No	Yes	No	22	Left foot boots area	6	3	No	Yes	No	Yes	No	1	2	1	1	1	1	1	2	2	0	12	12	2	0	1.5	1	0	0	0	1.5
Compression plus HL-EVLA-FS	Male	30	11	31	No	Yes	No	8	Left foot boots area	4	1	No	Yes	No	Yes	No	1	1	2	3	0	1	1	1	2	0	12	9	3	0	1	0	0	0	0	1
Compression plus HL-EVLA-FS	Female	50	7	29.4	No	Yes	No	13	Left foot boots area	7	3	No	Yes	No	Yes	No	1	2	1	2	0	0	1	2	2	0	11	5	2	3	0.5	0	0	0	0	0.5
Compression plus HL-EVLA-FS	Female	79	10	26.7	Yes	No	No	42	Left foot boots area	1	1	No	Yes	No	Yes	No	1	2	2	0	0	0	1	1	1	0	8	4	1	3	0.5	0	0	0	0	0.5
Compression plus HL-EVLA-FS	Female	74	15	27.6	No	Yes	No	34	Right medial malleolus	36	6	No	No	Yes	Yes	No	1	1	1	3	0	2	1	2	3	1	15	16	2	1	2.5	1	0	0	0	2.5
Compression plus HL-EVLA-FS	Male	55	13	24	No	Yes	Yes	5	Right medial malleolus	24	12	No	No	Yes	Yes	No	1	3	2	2	3	3	1	3	3	0	21	17	5	1	3	1	0	0	0	3
Compression plus HL-EVLA-FS	Male	75	9	28.7	No	Yes	No	52	Right lateral malleolus	1	2	No	No	Yes	Yes	No	1	3	1	2	0	1	1	2	1	1	13	10	4	0	1	0	0	0	0	1
Compression plus HL-EVLA-FS	Male	65	23	28.5	No	Yes	Yes	14	Right lateral malleolus	5	5	No	No	Yes	Yes	No	1	2	2	3	0	1	1	2	2	2	16	13	3	3	2.5	1	0	0	0	2.5
Compression plus HL-EVLA-FS	Male	57	5	29.8	Yes	Yes	Yes	24	Right lateral malleolus	1	2	No	No	Yes	Yes	No	1	3	1	2	1	1	1	2	1	1	14	6	0	2	0.5	0	0	0	0	0.5
Compression plus HL-EVLA-FS	Male	68	8	27.5	No	Yes	No	32	Right foot boots area	1	4	No	No	Yes	Yes	No	1	3	1	1	0	1	1	2	1	0	11	12	1	2	1.5	1	0	0	0	1.5
Compression plus HL-EVLA-FS	Male	63	11	24.6	No	No	No	22	Right foot boots area	1	3	No	No	Yes	Yes	No	1	3	3	2	1	2	1	2	1	0	16	9	3	0	0.5	0	0	0	0	0.5
Compression plus HL-EVLA-FS	Female	58	9	30.5	No	Yes	No	8	Right foot boots area	60	2	No	No	Yes	Yes	No	1	3	1	2	1	1	1	2	3	1	16	8	2	2	0.5	0	0	0	0	0.5
Compression plus HL-EVLA-FS	Female	65	6	24.6	No	Yes	No	41	Right foot boots area	2	4	No	No	Yes	Yes	No	1	3	0	2	0	1	1	2	1	0	11	8	2	1	1	0	0	0	0	1
Compression plus HL-EVLA-FS	Male	61	19	24.5	No	Yes	No	5	Left medial malleolus	24	5	No	No	Yes	Yes	No	1	2	1	3	1	0	1	2	3	0	14	7	8	4	1	0	3	4	3	2
Compression plus HL-EVLA-FS	Male	66	29	27.5	No	No	No	26	Left medial malleolus	240	8	No	No	Yes	Yes	No	1	2	3	3	1	3	2	3	3	0	21	9	5	2	1	0	0	0	0	1
Compression plus HL-EVLA-FS	Female	54	11	30	No	Yes	No	31	Left medial malleolus	72	8	No	No	Yes	Yes	No	1	3	3	2	0	2	1	3	3	0	18	18	4	3	2.5	1	0	0	0	2.5
Compression plus HL-EVLA-FS	Female	73	9	24.2	No	Yes	No	10	Left medial malleolus	12	3	No	No	Yes	Yes	No	1	1	3	3	1	1	1	2	3	0	16	10	3	1	1	0	0	0	0	1
Compression plus HL-EVLA-FS	Female	55	5	26.4	No	Yes	No	7	Left medial malleolus	12	2	No	No	Yes	Yes	No	1	3	0	3	0	1	1	2	3	1	15	6	3	1	0.5	0	0	0	0	0.5
Compression plus HL-EVLA-FS	Female	59	14	29.6	No	Yes	No	5	Left medial malleolus	3	2	No	No	Yes	Yes	No	0	3	0	2	1	1	1	2	2	1	13	4	1	2	0.5	0	0	0	0	0.5
Compression plus HL-EVLA-FS	Female	75	6	25.7	No	Yes	No	42	Left medial malleolus	1	1	No	No	Yes	Yes	No	1	2	0	1	1	1	1	1	1	0	9	11	1	2	3	1	0	0	0	3
Compression plus HL-EVLA-FS	Female	55	7	31.5	No	No	No	22	Left medial malleolus	1	2	No	No	Yes	Yes	No	1	1	2	0	2	1	1	2	1	1	12	11	0	1	3	1	0	0	0	3
Compression plus HL-EVLA-FS	Female	48	9	32.5	No	Yes	No	12	Left medial malleolus	0.5	2	No	No	Yes	Yes	No	1	2	0	2	0	0	1	2	1	0	9	10	2	0	1.5	1	0	0	0	1.5
Compression plus HL-EVLA-FS	Female	59	12	28.4	No	Yes	No	15	Left medial malleolus	0.2	0.5	No	No	Yes	Yes	No	1	2	0	0	0	0	1	1	1	0	6	5	0	0	0.3	0	0	0	0	0.3
Compression plus HL-EVLA-FS	Female	74	10	28.6	No	Yes	Yes	31	Left medial malleolus	4	3	No	No	Yes	Yes	No	1	2	2	3	0	1	2	2	2	0	15	7	1	1	0.5	0	0	0	0	0.5
Compression plus HL-EVLA-FS	Female	69	7	29.7	No	Yes	Yes	13	Left medial malleolus	1	3	No	No	Yes	Yes	No	1	1	3	3	0	2	1	2	1	1	15	7	1	3	0.5	0	0	0	0	0.5
Compression plus HL-EVLA-FS	Female	65	8	29.8	No	Yes	Yes	23	Left medial malleolus	0.5	1	No	No	Yes	Yes	No	1	3	1	2	0	1	1	1	1	0	11	6	1	1	1	0	0	0	0	1
Compression plus HL-EVLA-FS	Male	67	9	27.9	No	Yes	No	31	Left lateral malleolus	0.5	2	No	No	Yes	Yes	No	1	3	1	2	0	0	1	2	1	1	12	8	2	1	1	0	0	0	0	1
Compression plus HL-EVLA-FS	Male	64	8	27.5	No	Yes	No	23	Left lateral malleolus	0.1	1	No	No	Yes	Yes	No	0	1	0	2	0	0	1	1	1	0	6	4	2	4	0.5	0	0	0	0	0.5
Compression plus HL-EVLA-FS	Male	55	15	30.5	No	Yes	Yes	2	Left lateral malleolus	1	5	No	No	Yes	Yes	No	1	3	1	1	0	1	1	2	1	0	11	6	1	2	0.8	0	0	0	0	0.8
Compression plus HL-EVLA-FS	Male	53	20	25.5	No	Yes	No	22	Left foot boots area	3	3	No	No	Yes	Yes	No	1	3	1	3	0	2	1	2	2	1	16	14	2	5	3.5	1	0	3	3	7
Compression plus HL-EVLA-FS	Male	57	19	29.7	No	Yes	No	10	Left foot boots area	2	2	No	No	Yes	Yes	No	1	1	1	1	3	1	1	2	1	0	12	8	3	1	0.5	0	0	0	0	0.5
Compression plus HL-EVLA-FS	Female	60	9	30.5	No	Yes	No	33	Left foot boots area	24	4	No	No	Yes	Yes	No	3	3	2	0	1	2	1	2	3	0	17	9	2	3	1	0	0	0	0	1
Compression plus HL-EVLA-FS	Female	44	6	31.2	No	No	No	3	Left foot boots area	2	2	No	No	Yes	Yes	No	1	2	1	2	0	2	1	2	2	0	13	7	3	1	0.5	0	0	0	0	0.5
Compression plus HL-EVLA-FS	Male	78	26	30	No	Yes	Yes	30	Left foot boots area	12	5	No	No	Yes	Yes	No	1	1	0	2	1	2	1	2	3	0	13	7	4	4	7	1	1	3	3	11
Compression plus HL-EVLA-FS	Male	59	7	29.3	No	Yes	Yes	32	Left foot boots area	1	1	No	No	Yes	Yes	No	1	2	3	2	0	0	1	1	1	0	14	9	3	3	0.5	0	0	0	0	0.5
Compression plus HL-EVLA-FS	Female	61	11	28.9	No	Yes	Yes	40	Left foot boots area	2	3	No	No	Yes	Yes	No	1	3	0	2	1	2	1	2	1	0	13	13	3	1	2	1	0	0	0	2
Compression plus HL-EVLA-FS	Male	61	24	28	No	Yes	No	4	Right medial malleolus	12	5	Yes	No	Yes	Yes	No	3	2	3	1	2	1	3	2	3	0	20	15	2	6	2.5	1	0	3	3	9
Compression plus HL-EVLA-FS	Male	63	17	31	No	Yes	No	15	Right medial malleolus	24	3	Yes	No	Yes	Yes	No	2	2	2	0	0	0	1	2	3	0	12	10	1	2	3	1	0	0	0	3
Compression plus HL-EVLA-FS	Male	62	10	26.8	No	Yes	No	11	Right medial malleolus	2	1	Yes	No	Yes	Yes	No	1	3	1	2	0	0	1	1	1	0	10	12	5	3	2	1	0	0	0	2
Compression plus HL-EVLA-FS	Male	53	7	27.4	No	Yes	No	21	Right medial malleolus	0.5	1	Yes	No	Yes	Yes	No	1	3	0	2	1	0	1	1	1	0	10	10	3	1	1.5	1	0	0	0	1.5
Compression plus HL-EVLA-FS	Male	58	13	26.5	No	Yes	Yes	21	Right medial malleolus	2	3	Yes	No	Yes	Yes	No	1	2	1	2	0	1	1	2	1	1	12	9	3	2	2	1	0	0	0	2
Compression plus HL-EVLA-FS	Female	50	22	31	No	Yes	Yes	21	Right medial malleolus	13	3	Yes	No	Yes	Yes	No	1	3	2	1	0	0	1	2	3	0	13	8	1	1	1	0	0	0	0	1
Compression plus HL-EVLA-FS	Female	79	12	28.8	No	No	No	6	Right lateral malleolus	2	2	Yes	No	Yes	Yes	No	1	2	1	3	1	1	1	2	1	0	13	8	2	0	0.5	0	0	0	0	0.5
Compression plus HL-EVLA-FS	Male	77	11	28.5	No	No	No	13	Right foot boots area	13	6	Yes	No	Yes	Yes	No	1	1	0	3	2	2	1	3	3	1	17	15	8	4		1	1	1	1	12
Compression plus HL-EVLA-FS	Female	63	9	22.8	No	Yes	No	39	Right foot boots area	0.5	0.5	Yes	No	Yes	Yes	No	1	3	0	2	0	0	1	1	1	2	11	7	1	1	0.5	0	0	0	0	0.5
Compression plus HL-EVLA-FS	Male	71	14	31.8	No	Yes	No	33	Left medial malleolus	0.75	6	Yes	No	Yes	Yes	No	1	3	0	2	1	0	1	3	1	0	12	13	2	1	1.5	1	0	0	0	1.5
Compression plus HL-EVLA-FS	Female	61	11	22.1	No	Yes	No	7	Left medial malleolus	1	2	Yes	No	Yes	Yes	No	1	2	2	2	0	1	1	2	1	0	12	13	3	1	3	1	0	0	0	3
Compression plus HL-EVLA-FS	Female	74	15	30	No	Yes	No	34	Left lateral malleolus	432	3	Yes	No	Yes	Yes	No	1	1	1	3	0	2	1	2	3	1	15	16	2	1	2.5	1	0	0	0	2.5
Compression plus HL-EVLA-FS	Male	52	8	24.6	No	No	Yes	31	Left foot boots area	1	1	Yes	No	Yes	Yes	No	1	3	0	2	0	0	1	1	1	0	9	7	1	1	0.5	0	0	0	0	0.5
Compression plus HL-EVLA-FS	Female	68	15	24.5	No	Yes	Yes	31	Left foot boots area	3	5	Yes	No	Yes	Yes	No	1	1	1	1	0	1	1	2	2	0	10	10	10	4	6.5	1	1	0	0	6.5
Compression plus HL-EVLA-FS	Male	67	14	31.5	No	Yes	No	15	Right medial malleolus	2	5	No	Yes	Yes	Yes	No	1	2	0	2	0	3	1	2	1	1	13	12	4	0	2.5	1	0	0	0	2.5
Compression plus HL-EVLA-FS	Female	60	8	29	Yes	Yes	No	33	Right medial malleolus	4	6	No	Yes	Yes	Yes	No	2	3	2	3	2	2	1	3	2	0	20	7	3	3	1	0	0	0	0	1
Compression plus HL-EVLA-FS	Male	78	7	29.5	No	Yes	Yes	22	Right medial malleolus	120	5	No	Yes	Yes	Yes	No	3	1	3	1	0	3	1	2	3	0	17	14	2	3	1.5	1	0	0	0	1.5
Compression plus HL-EVLA-FS	Male	66	5	30.2	No	Yes	Yes	33	Right medial malleolus	6	2	No	Yes	Yes	Yes	No	1	3	1	2	0	0	1	2	2	0	12	14	8			1	1	2	2	12
Compression plus HL-EVLA-FS	Male	69	8	24.1	No	Yes	Yes	12	Right foot boots area	6	2	No	Yes	Yes	Yes	No	1	2	2	0	1	0	1	2	2	0	11	11	0	1	1.25	1	0	0	0	1.25
Compression plus HL-EVLA-FS	Male	79	10	29.7	No	Yes	No	42	Left medial malleolus	2	3	No	Yes	Yes	Yes	No	1	2	0	2	0	1	1	2	1	0	10	8	2	1	0.5	0	0	0	0	0.5
Compression plus HL-EVLA-FS	Male	49	12	30.2	No	Yes	No	25	Left medial malleolus	1	2	No	Yes	Yes	Yes	No	1	3	0	3	1	0	1	2	1	0	12	9	1	2	0.5	0	0	0	0	0.5
Compression plus HL-EVLA-FS	Female	56	12	29.5	No	Yes	No	12	Left medial malleolus	13	2	No	Yes	Yes	Yes	No	1	2	2	2	0	0	1	2	3	1	14	13	2	1	2.5	1	0	0	0	2.5
Compression plus HL-EVLA-FS	Female	68	8	29	No	Yes	No	40	Left medial malleolus	12	5	No	Yes	Yes	Yes	No	1	3	2	2	0	2	1	2	3	0	16	18	4	4	2	1	0	0	0	2
Compression plus HL-EVLA-FS	Female	48	8	28	No	Yes	No	12	Left medial malleolus	12	1	No	Yes	Yes	Yes	No	1	3	0	2	1	0	1	1	3	0	12	9	3	2	0.5	0	0	0	0	0.5
Compression plus HL-EVLA-FS	Female	62	11	27.8	No	Yes	No	15	Left medial malleolus	5	1	No	Yes	Yes	Yes	No	1	1	1	3	0	1	2	1	2	1	13	9	5	4		1	1	1	1	12
Compression plus HL-EVLA-FS	Female	57	11	31	No	No	No	22	Left medial malleolus	3	2	No	Yes	Yes	Yes	No	1	1	2	1	0	0	1	2	2	0	10	5	1	0	0.5	0	0	0	0	0.5
Compression plus HL-EVLA-FS	Female	65	17	28	No	Yes	Yes	22	Left medial malleolus	12	5	No	Yes	Yes	Yes	No	1	1	0	0	1	3	1	2	3	0	12	12	0	1	2	1	0	0	0	2
Compression plus HL-EVLA-FS	Female	76	9	33	No	Yes	Yes	52	Left medial malleolus	5	5	No	Yes	Yes	Yes	No	1	2	1	3	2	1	1	2	2	1	16	8	3	8	0.5	0	0	0	0	0.5
Compression plus HL-EVLA-FS	Female	66	28	27.9	No	Yes	No	21	Left foot boots area	6	3	No	Yes	Yes	Yes	No	1	1	1	0	0	3	1	2	2	2	13	6	0	0	0.5	0	0	0	0	0.5
Compression plus HL-EVLA-FS	Female	47	15	29.5	No	Yes	No	12	Left foot boots area	6	3	No	Yes	Yes	Yes	No	1	2	0	1	0	1	1	2	2	0	10	10	3	1	1.5	1	0	0	0	1.5
Compression plus HL-EVLA-FS	Female	80	5	27.8	No	Yes	No	42	Left foot boots area	2	3	No	Yes	Yes	Yes	No	1	2	0	1	0	1	1	2	1	0	9	11	2	0	1.5	1	0	0	0	1.5
Compression plus HL-EVLA-FS	Female	60	20	29.4	No	No	Yes	13	Left foot boots area	0.5	2	No	Yes	Yes	Yes	No	1	3	0	1	0	1	1	2	1	0	10	13	1	1	1.5	1	0	0	0	1.5
Compression plus HL-EVLA-FS	Male	45	15	28.5	No	No	No	15	Right medial malleolus	20	3	No	No	No	Yes	Yes	2	1	1	2	0	1	1	2	1	0	11	9				1	2	2	2	2.5
Compression plus HL-EVLA-FS	Male	68	28	25.5	No	Yes	No	5	Right medial malleolus	6	3	No	No	No	Yes	Yes	1	2	2	2	0	3	2	2	2	0	16	14	2	4	3	1	0	0	0	3
Compression plus HL-EVLA-FS	Male	51	6	25.8	No	Yes	No	8	Right medial malleolus	3	2	No	No	No	Yes	Yes	1	3	1	1	1	0	1	2	2	0	12	8	2	3	0.5	0	0	0	0	0.5
Compression plus HL-EVLA-FS	Male	51	14	28.8	No	Yes	No	3	Right medial malleolus	3	4	No	No	No	Yes	Yes	1	3	1	3	3	3	2	2	2	0	20	16	6	2	6.5	1	1	0	0	6.5
Compression plus HL-EVLA-FS	Male	39	7	30.7	No	Yes	No	3	Right medial malleolus	1	3	No	No	No	Yes	Yes	1	1	0	2	0	1	1	2	1	0	9	6	2	0	0.5	0	0	0	0	0.5
Compression plus HL-EVLA-FS	Female	61	11	25	No	Yes	No	12	Right medial malleolus	60	5	No	No	No	Yes	Yes	2	3	0	0	0	1	1	2	3	0	12	10				1	2	2	2	3
Compression plus HL-EVLA-FS	Female	61	6	29.8	No	Yes	No	33	Right medial malleolus	6	3	No	No	No	Yes	Yes	1	2	2	1	1	0	1	2	2	1	13	6	2	4	0.5	0	0	0	0	0.5
Compression plus HL-EVLA-FS	Female	66	16	27.9	No	Yes	No	8	Right medial malleolus	5	1	No	No	No	Yes	Yes	1	2	2	2	1	0	1	1	2	0	12	6	2			0	0	2	2	9
Compression plus HL-EVLA-FS	Female	65	8	28.7	No	Yes	No	15	Right medial malleolus	0.5	2	No	No	No	Yes	Yes	1	3	1	2	0	1	1	2	1	0	12	7	1	1	1	0	0	0	0	1
Compression plus HL-EVLA-FS	Male	64	13	25.4	No	Yes	Yes	40	Right medial malleolus	3	3	No	No	No	Yes	Yes	1	1	2	1	1	0	1	2	2	0	11	9	1	3	1.25	1	0	0	0	1.25
Compression plus HL-EVLA-FS	Male	62	10	29.4	No	Yes	Yes	25	Right medial malleolus	2	3	No	No	No	Yes	Yes	1	2	0	2	1	3	3	2	1	0	15	13	5	3	9	1	1	0	0	9
Compression plus HL-EVLA-FS	Male	69	14	31.5	No	Yes	Yes	12	Right medial malleolus	1	4	No	No	No	Yes	Yes	1	1	2	2	1	1	1	2	1	0	12	5	3	2	0.5	0	0	0	0	0.5
Compression plus HL-EVLA-FS	Male	66	6	31.5	No	Yes	Yes	12	Right medial malleolus	1	2	No	No	No	Yes	Yes	1	2	1	1	0	1	1	2	1	0	10	12	4	4	1.5	1	0	0	0	1.5
Compression plus HL-EVLA-FS	Female	71	9	30.7	No	Yes	Yes	33	Right medial malleolus	2	2	No	No	No	Yes	Yes	2	3	2	1	0	1	1	1	1	0	12	12	5	3	2	1	0	0	0	2
Compression plus HL-EVLA-FS	Male	87	16	29.7	No	No	No	22	Right lateral malleolus	0.5	2	No	No	No	Yes	Yes	1	2	1	3	1	3	1	2	1	0	15	13	5	1	2	1	0	0	0	2
Compression plus HL-EVLA-FS	Male	66	9	31	No	Yes	Yes	12	Right lateral malleolus	0.5	1	No	No	No	Yes	Yes	1	2	0	0	0	0	1	1	1	0	6	5	1	1	0.5	0	0	0	0	0.5
Compression plus HL-EVLA-FS	Male	62	8	28.5	No	Yes	No	12	Right foot boots area	48	5	No	No	No	Yes	Yes	1	2	2	2	1	2	1	2	3	0	16	14	4	3	1.25	1	0	0	0	1.25
Compression plus HL-EVLA-FS	Male	62	8	27.6	No	Yes	No	22	Right foot boots area	6	0.5	No	No	No	Yes	Yes	1	1	1	1	0	2	1	1	2	0	10	10	1	0	1.1	1	0	0	0	1.1
Compression plus HL-EVLA-FS	Female	63	14	30	No	Yes	No	33	Right foot boots area	120	5	No	No	No	Yes	Yes	3	3	3	3	1	2	1	2	3	0	21	19	5	3	3	1	0	0	0	3
Compression plus HL-EVLA-FS	Female	58	5	32.1	No	Yes	No	5	Right foot boots area	4	1	No	No	No	Yes	Yes	1	1	1	0	1	0	1	1	2	0	8	6	0	0	0.5	0	0	0	0	0.5
Compression plus HL-EVLA-FS	Female	64	12	23.4	No	Yes	No	42	Right foot boots area	3	2	No	No	No	Yes	Yes	2	2	1	2	0	2	1	2	2	0	14	5	4	2	1	0	0	0	0	1
Compression plus HL-EVLA-FS	Female	72	6	27.3	No	No	No	21	Right foot boots area	2	2	No	No	No	Yes	Yes	1	1	0	1	0	1	1	2	1	0	8	11	2	3	1.5	1	0	0	0	1.5
Compression plus HL-EVLA-FS	Male	67	13	32	No	Yes	Yes	22	Right foot boots area	8	7	No	No	No	Yes	Yes	3	3	1	2	0	2	1	3	2	1	18	14	4	2	3	1	0	0	0	3
Compression plus HL-EVLA-FS	Male	57	6	27.5	No	Yes	Yes	22	Right foot boots area	4	3	No	No	No	Yes	Yes	1	1	1	2	1	0	1	2	2	0	11	7	2	2	0.5	0	0	0	0	0.5
Compression plus HL-EVLA-FS	Male	55	9	28.5	No	Yes	No	6	Left medial malleolus	36	3	No	No	No	Yes	Yes	1	3	2	2	1	1	1	2	3	1	17	16	2	5	1.5	1	0	0	0	1.5
Compression plus HL-EVLA-FS	Male	67	8	22.7	No	Yes	No	44	Left medial malleolus	3	3	No	No	No	Yes	Yes	1	2	1	0	0	1	1	2	2	0	10	7	1	0	1	0	0	0	0	1
Compression plus HL-EVLA-FS	Male	52	13	27.8	No	Yes	No	31	Left medial malleolus	2	2	No	No	No	Yes	Yes	1	3	1	2	0	0	1	2	1	0	11	11	3	2	0.5	0	0	0	0	0.5
Compression plus HL-EVLA-FS	Male	64	13	27.4	No	No	No	24	Left medial malleolus	2	0.5	No	No	No	Yes	Yes	1	2	0	2	0	1	1	1	1	0	9	10	1	3	2	1	0	0	0	2
Compression plus HL-EVLA-FS	Male	45	8	24.6	No	Yes	No	23	Left medial malleolus	2	5	No	No	No	Yes	Yes	1	2	1	2	0	1	1	2	1	0	11	8	3	1	1	0	0	0	0	1
Compression plus HL-EVLA-FS	Male	44	8	30.5	No	Yes	No	21	Left medial malleolus	1	1	No	No	No	Yes	Yes	1	2	0	3	1	0	1	1	1	0	10	7	1	1	1	0	0	0	0	1
Compression plus HL-EVLA-FS	Male	75	9	32.6	No	Yes	No	10	Left medial malleolus	1	5	No	No	No	Yes	Yes	1	2	0	1	1	2	1	2	1	0	11	13	6	5		1	1	1	1	12
Compression plus HL-EVLA-FS	Female	73	26	25.5	No	Yes	No	42	Left medial malleolus	360	10	No	No	No	Yes	Yes	3	1	3	3	1	0	1	3	3	0	18	17	6	6	3	1	0	0	0	3
Compression plus HL-EVLA-FS	Female	50	12	27.5	No	No	No	25	Left medial malleolus	72	2	No	No	No	Yes	Yes	1	2	3	1	1	0	1	2	3	0	14	6	1	1	1	0	0	0	0	1
Compression plus HL-EVLA-FS	Female	70	16	30.1	No	Yes	No	32	Left medial malleolus	36	5	No	No	No	Yes	Yes	1	3	2	2	0	0	1	2	3	0	14	6	4	4	0.5	0	0	0	0	0.5
Compression plus HL-EVLA-FS	Female	66	10	32	No	Yes	No	16	Left medial malleolus	24	3	No	No	No	Yes	Yes	1	1	3	0	1	0	1	2	3	0	12	11	1	1	2	1	0	0	0	2
Compression plus HL-EVLA-FS	Female	68	12	31	No	Yes	No	5	Left medial malleolus	12	1	No	No	No	Yes	Yes	2	1	1	1	1	0	1	1	3	0	11	6	1	1	0.5	0	0	0	0	0.5
Compression plus HL-EVLA-FS	Female	75	8	24.5	No	Yes	No	33	Left medial malleolus	2	3	No	No	No	Yes	Yes	1	2	1	2	1	0	1	2	1	0	11	5	2	1	1	0	0	0	0	1
Compression plus HL-EVLA-FS	Female	46	10	30.2	No	Yes	No	4	Left medial malleolus	2	1	No	No	No	Yes	Yes	1	2	1	1	0	0	1	1	1	1	9	7	2	2	1	0	0	0	0	1
Compression plus HL-EVLA-FS	Female	65	8	30.2	No	Yes	No	42	Left medial malleolus	1	2	No	No	No	Yes	Yes	1	1	1	2	2	1	1	2	1	0	12	8	3	1	1	0	0	0	0	1
Compression plus HL-EVLA-FS	Female	60	10	27.8	No	Yes	No	32	Left medial malleolus	1	2	No	No	No	Yes	Yes	1	2	0	0	1	0	1	2	1	0	8	6	0	2	0.5	0	0	0	0	0.5
Compression plus HL-EVLA-FS	Female	51	7	33.4	No	Yes	No	25	Left medial malleolus	1	2	No	No	No	Yes	Yes	1	2	0	1	0	0	1	1	1	1	8	5	2	2	0.75	0	0	0	0	0.75
Compression plus HL-EVLA-FS	Female	48	13	27.9	No	Yes	No	22	Left medial malleolus	1	1	No	No	No	Yes	Yes	1	2	1	2	1	2	1	1	1	0	12	9	3	0	1	0	0	0	0	1
Compression plus HL-EVLA-FS	Female	83	7	30.9	No	No	No	20	Left medial malleolus	1	5	No	No	No	Yes	Yes	2	3	1	3	1	1	1	2	1	1	16	12	2	1	1	0	0	0	0	1
Compression plus HL-EVLA-FS	Female	67	12	30.4	No	No	No	32	Left medial malleolus	0.5	3	No	No	No	Yes	Yes	1	2	0	1	1	1	2	2	1	0	11	11	5			1	1	2	2	10
Compression plus HL-EVLA-FS	Female	35	7	28	Yes	Yes	No	13	Left medial malleolus	12	4	No	No	No	Yes	Yes	1	2	1	2	0	1	2	2	3	0	14	13	4	5	2.5	1	0	0	0	2.5
Compression plus HL-EVLA-FS	Male	48	29	25	No	Yes	Yes	7	Left medial malleolus	48	3	No	No	No	Yes	Yes	3	1	3	1	2	2	2	2	3	0	19	17	6	4	3	1	0	0	0	3
Compression plus HL-EVLA-FS	Male	45	11	27.5	No	Yes	Yes	21	Left medial malleolus	13	2	No	No	No	Yes	Yes	1	2	1	2	0	0	1	2	3	1	13	11	8	1	8	1	1	0	0	8
Compression plus HL-EVLA-FS	Male	36	6	24.6	No	Yes	Yes	22	Left medial malleolus	6	2	No	No	No	Yes	Yes	1	2	1	0	0	0	1	2	2	0	9	7	0	2	0.5	0	0	0	0	0.5
Compression plus HL-EVLA-FS	Male	69	19	28.9	No	No	Yes	19	Left medial malleolus	2	2	No	No	No	Yes	Yes	0	3	1	1	0	1	1	2	1	0	10	9	0	1	1	0	0	0	0	1
Compression plus HL-EVLA-FS	Male	79	12	29.3	No	Yes	Yes	51	Left medial malleolus	1	5	No	No	No	Yes	Yes	1	2	0	2	0	0	1	2	1	1	10	10	4	2	2.5	1	0	0	0	2.5
Compression plus HL-EVLA-FS	Male	67	21	22.5	No	Yes	Yes	12	Left medial malleolus	0.5	2	No	No	No	Yes	Yes	1	2	1	2	0	1	1	2	1	0	11	7	2	2	0.5	0	0	0	0	0.5
Compression plus HL-EVLA-FS	Female	48	12	22	No	Yes	Yes	4	Left medial malleolus	24	5	No	No	No	Yes	Yes	1	2	2	2	0	0	1	2	3	0	13	12	2	4	1.5	1	0	3	3	9
Compression plus HL-EVLA-FS	Female	50	12	29.5	No	Yes	Yes	25	Left medial malleolus	72	1	No	No	No	Yes	Yes	1	2	3	1	1	0	1	1	3	0	13	7	1	1	1	0	0	0	0	1
Compression plus HL-EVLA-FS	Female	63	5	28.9	No	Yes	Yes	15	Left medial malleolus	36	3	No	No	No	Yes	Yes	1	1	1	1	3	1	1	2	3	0	14	5	1	1	1	0	0	0	0	1
Compression plus HL-EVLA-FS	Female	55	11	26.3	No	No	Yes	8	Left medial malleolus	12	2	No	No	No	Yes	Yes	1	3	2	1	0	1	1	2	3	0	14	13	1	3	1.5	1	0	0	0	1.5
Compression plus HL-EVLA-FS	Female	75	8	29.1	No	Yes	Yes	42	Left medial malleolus	1	2	No	No	No	Yes	Yes	1	2	0	2	0	0	1	2	1	0	9	3	2	2	1	0	0	0	0	1
Compression plus HL-EVLA-FS	Female	48	8	29.9	No	Yes	Yes	21	Left medial malleolus	1	2	No	No	No	Yes	Yes	1	2	0	2	0	0	1	2	1	0	9	7	3	0	0.5	0	0	0	0	0.5
Compression plus HL-EVLA-FS	Male	65	7	29.6	No	Yes	No	22	Left lateral malleolus	1	1	No	No	No	Yes	Yes	1	2	0	0	0	0	1	1	1	0	6	4	0	0	0.5	0	0	0	0	0.5
Compression plus HL-EVLA-FS	Female	49	6	24.1	No	Yes	No	13	Left lateral malleolus	2	1	No	No	No	Yes	Yes	1	2	0	2	0	0	1	1	1	1	9	6	1	9	0.5	0	0	0	0	0.5
Compression plus HL-EVLA-FS	Female	46	10	25	No	No	No	12	Left lateral malleolus	2	3	No	No	No	Yes	Yes	1	2	1	1	0	1	1	2	1	0	10	10	1	3	1.5	1	0	0	0	1.5
Compression plus HL-EVLA-FS	Male	60	8	22.2	No	Yes	Yes	12	Left lateral malleolus	3	8	No	No	No	Yes	Yes	1	2	1	2	0	1	1	3	2	0	13	11	4	1	1.5	1	0	0	0	1.5
Compression plus HL-EVLA-FS	Male	64	12	30.1	No	Yes	Yes	5	Left lateral malleolus	2	3	No	No	No	Yes	Yes	1	1	1	1	0	2	1	2	1	0	10	10	2	1	2	1	0	0	0	2
Compression plus HL-EVLA-FS	Male	76	11	31	No	Yes	No	41	Left foot boots area	12	2	No	No	No	Yes	Yes	1	2	2	1	0	2	1	2	3	1	15	7	1	3	1	0	0	0	0	1
Compression plus HL-EVLA-FS	Male	54	7	27.5	No	Yes	No	24	Left foot boots area	1	2.5	No	No	No	Yes	Yes	2	3	2	2	0	1	1	2	1	0	14					2	2	2	2	0.5
Compression plus HL-EVLA-FS	Female	54	10	31.5	No	Yes	No	34	Left foot boots area	240	3	No	No	No	Yes	Yes	2	1	2	2	2	2	2	2	3	0	18	17	1	4	6	1	0	0	0	6
Compression plus HL-EVLA-FS	Female	63	5	29.5	No	Yes	No	15	Left foot boots area	36	3	No	No	No	Yes	Yes	1	1	1	1	3	1	1	2	3	0	11	5	2	5	1	0	0	0	0	1
Compression plus HL-EVLA-FS	Female	75	6	26.5	No	Yes	No	42	Left foot boots area	2	2	No	No	No	Yes	Yes	1	2	0	1	1	1	2	2	1	0	11	11	1	2	3	1	0	0	0	3
Compression plus HL-EVLA-FS	Male	64	10	28	No	Yes	Yes	16	Left foot boots area	6	3	No	No	No	Yes	Yes	1	3	1	2	0	1	1	2	2	1	14	13	3	1	2	1	0	0	0	2
Compression plus HL-EVLA-FS	Female	61	7	25	No	Yes	Yes	32	Left foot boots area	192	1	No	No	No	Yes	Yes	3	1	1	2	1	2	1	1	3	1	16	11	5	0	1	0	0	0	0	1
Compression plus HL-EVLA-FS	Female	57	12	30.4	Yes	Yes	Yes	22	Left foot boots area	0.5	5	No	No	No	Yes	Yes	1	2	0	1	1	0	1	2	1	1	10	10	1	1	1.5	1	0	0	0	1.5
CT alone	Female	48	12	30	No	Yes	No	4	Left medial malleolus	24	2	No	No	No	No	No	1	2	1	0	0	0	1	2	3	0	10	12	3	3	2	1	0	0	0	2
CT alone	Female	64	8	29.5	No	Yes	No	18	Right medial malleolus	0.5	4	Yes	No	No	No	No	0	1	1	2	1	0	1	2	1	0	9	7	6	8		1	1	1	1	12
CT alone	Male	50	2	22.6	No	No	No	21	Right foot boots area	6	2	Yes	No	No	No	No	2	3	1	1	0	1	2	2	2	0	14	12	6	6	1.5	1	0	0	0	1.5
CT alone	Female	61	2	29.7	No	No	No	25	Left medial malleolus	3	3	Yes	No	No	No	No	0	1	1	1	2	0	1	2	1	0	9	5	3	3	0.5	0	0	0	0	0.5
CT alone	Female	56	7	30.2	No	Yes	No	22	Left medial malleolus	1	3	Yes	No	No	No	No	1	1	1	3	3	1	1	2	1	0	14	17	10	10	2	1	0	0	0	2
CT alone	Female	66	10	30.4	Yes	No	Yes	16	Right medial malleolus	24	3	No	Yes	No	No	No	1	2	2	2	2	2	1	2	3	3	20	14	5	6	4	1	0	0	0	4
CT alone	Male	46	7	27.8	No	Yes	Yes	12	Left medial malleolus	0.5	2	No	Yes	No	No	No	1	2	0	1	0	0	1	1	1	1	8	8	4	4	2.5	1	0	0	0	2.5
CT alone	Female	48	8	27.5	No	Yes	Yes	21	Left medial malleolus	1	2	No	Yes	No	No	No	1	3	0	2	0	0	1	2	1	2	12	13	8	7	1.5	1	0	0	0	1.5
CT alone	Male	56	9	33	No	Yes	Yes	12	Left lateral malleolus	36	5	No	Yes	No	No	No	1	2	0	1	0	1	1	2	3	1	12	12	8	5	3.5	1	0	0	0	3.5
CT alone	Female	68	10	25.7	No	Yes	No	35	Right medial malleolus	5	3	No	No	Yes	No	No	1	1	0	1	0	1	1	2	2	0	9					2	2	2	2	12
CT alone	Female	67	5	27.5	No	Yes	No	32	Left medial malleolus	60	2.5	No	No	Yes	No	No	3	2	1	2	0	0	1	2	3	1	15	13	6	5	3	1	0	0	0	3
CT alone	Female	67	5	30.1	No	No	No	32	Left medial malleolus	60	3	No	No	Yes	No	No	1	1	3	1	3	2	1	2	3	1	18	10	9	8	0.75	0	0	0	0	0.75
CT alone	Female	70	9	29.6	No	No	No	31	Left lateral malleolus	12	2	No	No	Yes	No	No	1	2	1	2	1	0	1	2	3	0	13	15				1	2	2	2	2.5
CT alone	Male	61	10	28.5	No	Yes	No	21	Right medial malleolus	1	5	Yes	No	Yes	No	No	1	2	2	2	0	1	1	2	1	0	12	13	13	8	11	1	1	0	0	11
CT alone	Male	33	30	29.8	No	Yes	No	11	Right medial malleolus	1	8	Yes	No	Yes	No	No	3	2	3	1	2	2	1	3	1	0	18	17	11	11	5.5	1	0	0	0	5.5
CT alone	Male	61	10	22.6	No	Yes	No	21	Left medial malleolus	1	5	Yes	No	Yes	No	No	1	3	0	2	1	0	1	2	1	0	11	13	9	10		1	1	1	1	12
CT alone	Male	73	10	31.8	No	Yes	No	26	Left lateral malleolus	18	2.6	Yes	No	Yes	No	No	1	2	1	0	1	0	1	2	3	1	12	7	5	5	0.5	0	0	0	0	0.5
CT alone	Male	75	13	30.5	No	Yes	No	15	Right medial malleolus	4	3	No	Yes	Yes	No	No	1	2	0	2	0	1	1	2	2	1	12	11	11	12		1	1	1	1	12
CT alone	Female	54	5	29.3	No	Yes	Yes	23	Right medial malleolus	13	5	No	Yes	Yes	No	No	1	2	2	2	0	3	1	2	3	0	16	16	6	6	4	1	0	0	0	4
CT alone	Male	75	13	31	No	Yes	No	15	Left medial malleolus	4	2	No	Yes	Yes	No	No	1	1	1	1	0	1	1	2	2	0	10	11	5	5	1.5	1	0	0	0	1.5
CT alone	Male	57	11	30	No	Yes	No	21	Right lateral malleolus	11	5	No	No	No	Yes	No	1	2	2	3	0	1	1	2	2	0	14	17	16	8	8	1	1	0	0	8
CT alone	Female	75	8	22.5	No	Yes	Yes	5	Left foot boots area	2	1	No	No	No	Yes	No	1	3	3	2	1	2	1	1	1	0	15	13	11	7	0.5	0	0	0	0	0.5
CT alone	Male	52	13	28.4	No	No	No	31	Right medial malleolus	2	2	Yes	No	No	Yes	No	1	2	1	2	0	1	1	2	1	0	11	14	7	6	3	1	0	0	0	3
CT alone	Male	29	6	28.5	No	Yes	No	5	Right medial malleolus	1	1	Yes	No	No	Yes	No	0	2	1	2	1	1	1	1	1	0	10	11	7	9	1.25	1	0	3	3	7.5
CT alone	Female	46	10	31	Yes	No	Yes	17	Right medial malleolus	3	2	Yes	No	No	Yes	No	1	2	2	2	0	0	1	2	1	1	12	11	5	5	1.5	1	0	0	0	1.5
CT alone	Female	47	5	29.7	No	Yes	Yes	22	Right foot boots area	72	2	Yes	No	No	Yes	No	1	3	2	1	0	1	1	2	3	0	14	15	5	5	3	1	0	0	0	3
CT alone	Male	67	8	25	No	Yes	No	28	Left medial malleolus	3	3	Yes	No	No	Yes	No	1	1	1	2	2	0	1	2	1	0	11	14	6	7	2	1	0	0	0	2
CT alone	Male	49	16	26.8	No	Yes	No	22	Left medial malleolus	2	3	Yes	No	No	Yes	No	1	2	1	2	1	1	1	2	1	1	13	13	7	8	2	1	0	0	0	2
CT alone	Male	73	10	27.9	No	Yes	No	21	Left medial malleolus	10	7	Yes	No	No	Yes	No	1	2	2	2	1	0	1	3	2	0	14	16	7	7	6	1	0	0	0	6
CT alone	Male	35	7	27.9	No	Yes	No	2	Left medial malleolus	0.5	2	Yes	No	No	Yes	No	1	1	0	2	0	1	1	1	1	1	9	5	5	5	0.75	0	0	0	0	0.75
CT alone	Female	71	3	23.4	No	Yes	No	27	Left medial malleolus	1	3	Yes	No	No	Yes	No	1	2	0	0	1	1	1	2	1	1	10	13	7	5	3	1	0	0	0	3
CT alone	Female	71	3	27.6	No	Yes	No	27	Left medial malleolus	1	5	Yes	No	No	Yes	No	1	1	0	1	1	0	1	2	1	0	8	9	7	7		1	1	1	1	12
CT alone	Female	50	1	32.5	No	Yes	No	24	Left medial malleolus	7	3	Yes	No	No	Yes	No	1	1	1	1	1	0	1	2	2	0	10	13	6	7	5	1	0	0	0	5
CT alone	Female	46	10	25.5	No	Yes	No	17	Left medial malleolus	3	3	Yes	No	No	Yes	No	1	1	1	2	1	1	1	2	1	1	12	9	7	12	1	0	0	3	3	7
CT alone	Female	46	10	32	No	Yes	No	17	Left medial malleolus	6	3	Yes	No	No	Yes	No	1	3	1	2	0	0	1	2	2	0	12	11	8	4	4	1	0	0	0	4
CT alone	Male	61	7	32.5	No	Yes	No	35	Left lateral malleolus	2	1	Yes	No	No	Yes	No	1	2	0	2	0	0	1	1	1	0	8	8	5	5	0.5	0	0	0	0	0.5
CT alone	Male	63	11	28.5	No	Yes	No	33	Left foot boots area	5	3	Yes	No	No	Yes	No	1	2	1	2	0	1	1	2	2	1	13	13	8	8	2	1	0	0	0	2
CT alone	Male	76	10	28	No	Yes	No	33	Left foot boots area	240	7	Yes	No	No	Yes	No	1	2	2	2	3	3	1	3	3	0	20	18	12	12		1	1	1	1	12
CT alone	Female	81	18	31.5	No	Yes	No	40	Left foot boots area	1	6	Yes	No	No	Yes	No	1	2	1	2	1	1	1	2	1	0	12	10	7	11	1	0	0	3	3	8
CT alone	Female	51	8	24.5	No	Yes	No	15	Left foot boots area	10	3	Yes	No	No	Yes	No	1	1	1	2	1	2	1	2	2	0	13	15	9	7	1.5	1	0	0	0	1.5
CT alone	Male	76	11	29.5	No	No	Yes	41	Left foot boots area	10	2	Yes	No	No	Yes	No	1	2	2	1	0	3	1	2	2	0	14	15	7	6	1.75	1	0	0	0	1.75
CT alone	Male	39	7	30.2	No	Yes	No	3	Right medial malleolus	1	3	No	Yes	No	Yes	No	1	1	0	3	1	1	1	2	1	0	11	11	7	4	4.5	1	0	0	0	4.5
CT alone	Female	51	11	31	No	No	No	2	Right foot boots area	1	5	No	Yes	No	Yes	No	1	2	1	2	0	0	1	2	1	0	10	13	8	8	3	1	0	0	0	3
CT alone	Male	56	12	22.8	No	Yes	No	18	Left medial malleolus	24	3	No	Yes	No	Yes	No	1	2	1	1	1	1	1	2	3	0	13	17	4	4	4.5	1	0	0	0	4.5
CT alone	Female	45	8	32.5	No	Yes	No	15	Left medial malleolus	120	2	No	Yes	No	Yes	No	2	1	1	2	0	1	1	2	3	0	13	17	8	7	2	1	0	0	0	2
CT alone	Female	60	10	28.6	No	No	Yes	25	Left medial malleolus	1	2	No	Yes	No	Yes	No	1	1	0	0	0	0	1	2	1	0	6	8	2	2	3	1	0	0	0	3
CT alone	Female	61	10	28.5	No	Yes	No	25	Left lateral malleolus	2	10	No	Yes	No	Yes	No	1	2	2	2	0	0	1	3	1	0	12	14	8	7	6	1	0	0	0	6
CT alone	Female	61	11	32.6	No	No	No	12	Left lateral malleolus	60	3	No	Yes	No	Yes	No	1	2	2	2	0	2	1	2	3	1	16	13	8	7	3	1	0	0	0	3
CT alone	Male	67	8	31.5	No	Yes	Yes	7	Left lateral malleolus	1	1	No	Yes	No	Yes	No	1	2	0	1	0	0	1	1	1	0	7	7	5	3	1	0	0	0	0	1
CT alone	Male	64	13	31.5	No	Yes	No	40	Left foot boots area	3	3	No	Yes	No	Yes	No	1	2	1	3	0	1	1	2	1	0	12	14	11	6	6.5	1	1	0	0	6.5
CT alone	Male	79	12	24.6	No	Yes	Yes	31	Left foot boots area	1	5	No	Yes	No	Yes	No	1	2	1	2	1	2	1	2	1	0	13	15	10	9	6	1	0	0	0	6
CT alone	Male	71	14	29.3	No	Yes	Yes	33	Left foot boots area	0.75	3	No	Yes	No	Yes	No	1	1	0	1	1	1	3	2	1	1	12	10	10			1	1	2	2	12
CT alone	Male	46	4	29.7	No	Yes	Yes	20	Left foot boots area	7	2	No	Yes	No	Yes	No	1	3	2	1	0	0	1	2	2	0	12	14	8	4	7	1	1	0	0	7
CT alone	Male	48	29	29.5	No	Yes	Yes	15	Left foot boots area	48	6	No	Yes	No	Yes	No	1	2	2	1	0	0	2	2	3	0	13	15	14	9	10	1	1	0	0	10
CT alone	Female	67	12	32.5	No	Yes	No	25	Right medial malleolus	0.5	3	Yes	Yes	No	Yes	No	1	2	0	1	0	1	3	2	1	0	11	12	8	3	7	1	1	0	0	7
CT alone	Female	47	5	31	No	No	No	15	Right foot boots area	72	2	Yes	Yes	No	Yes	No	1	2	3	1	0	0	1	2	3	0	13	11	6	6	2	1	0	0	0	2
CT alone	Male	80	28	27.5	No	Yes	No	8	Right medial malleolus	10	5	No	No	Yes	Yes	No	1	1	2	3	0	1	1	2	2	0	13	12	14	11		1	1	1	1	12
CT alone	Female	63	11	25.5	No	Yes	No	20	Right medial malleolus	1	1	No	No	Yes	Yes	No	1	3	1	1	0	0	1	1	1	0	9	9	6	7	0.4	0	0	0	0	0.4
CT alone	Female	61	6	32	No	Yes	Yes	33	Right medial malleolus	6	3	No	No	Yes	Yes	No	1	2	1	2	0	1	1	2	2	0	12	11	6	6	2.5	1	0	0	0	2.5
CT alone	Male	68	12	29.5	No	Yes	No	30	Right lateral malleolus	0.5	4	No	No	Yes	Yes	No	1	3	1	2	1	0	1	2	1	0	12	13	6	5	2	1	0	0	0	2
CT alone	Male	62	6	27.8	No	Yes	No	32	Right foot boots area	1	8	No	No	Yes	Yes	No	1	1	0	0	0	1	1	3	1	0	8	10	6	6	4	1	0	0	0	4
CT alone	Male	56	23	23.6	No	No	No	12	Right foot boots area	1	2	No	No	Yes	Yes	No	1	2	0	3	1	0	1	2	1	0	11	8	5	5	0.75	0	0	0	0	0.75
CT alone	Female	78	20	30.4	No	Yes	No	30	Right foot boots area	50	0.4	No	No	Yes	Yes	No	1	1	0	2	1	2	1	1	3	0	12	8	5	5	0.5	0	0	0	0	0.5
CT alone	Male	64	11	30.4	No	No	Yes	32	Right foot boots area	2	3	No	No	Yes	Yes	No	1	3	1	1	1	1	1	2	1	1	13	12	4	4	2	1	0	0	0	2
CT alone	Male	64	6	23.5	No	Yes	No	23	Left medial malleolus	11	2.5	No	No	Yes	Yes	No	1	2	2	2	0	1	3	2	2	2	17	17	7	6	2.5	1	0	0	0	2.5
CT alone	Female	75	9	28.5	No	Yes	No	33	Left medial malleolus	0.5	4	No	No	Yes	Yes	No	2	1	2	0	2	2	1	2	1	0	13	9	6	6	1	0	0	0	0	1
CT alone	Female	70	16	29.5	No	Yes	No	32	Left medial malleolus	36	3	No	No	Yes	Yes	No	1	1	0	0	1	1	1	2	3	0	10	13	12	8	8	1	1	0	0	8
CT alone	Female	63	5	31	No	Yes	No	21	Left medial malleolus	36	3	No	No	Yes	Yes	No	1	3	0	2	1	0	1	2	3	0	13	8	5	5	0.5	0	0	0	0	0.5
CT alone	Female	75	9	21.9	Yes	Yes	No	33	Left medial malleolus	0.5	1	No	No	Yes	Yes	No	1	3	2	2	1	1	1	1	1	1	14	14	8	7	1.5	1	0	0	0	1.5
CT alone	Male	54	7	25	No	Yes	Yes	23	Left medial malleolus	60	6	No	No	Yes	Yes	No	2	1	1	1	0	2	2	2	3	2	16	14	15	12		1	1	1	1	12
CT alone	Male	43	7	31	No	Yes	Yes	22	Left medial malleolus	1	4	No	No	Yes	Yes	No	1	3	0	1	0	1	1	2	1	0	10	11	6	7	3.5	1	0	0	0	3.5
CT alone	Female	85	11	28.7	No	Yes	No	30	Left lateral malleolus	2	3	No	No	Yes	Yes	No	1	3	1	3	0	1	1	2	1	1	14	14	7	8	2	1	0	0	0	2
CT alone	Male	61	24	31	No	Yes	No	4	Left foot boots area	10	2.8	No	No	Yes	Yes	No	1	3	1	0	0	1	3	2	2	0	13	10	6	6	2.5	1	0	0	0	2.5
CT alone	Female	78	20	28.7	No	Yes	No	30	Left foot boots area	50	2	No	No	Yes	Yes	No	1	2	1	0	0	2	2	2	3	0	13	13	7	6	3	1	0	0	0	3
CT alone	Female	54	10	31.7	No	Yes	No	34	Left foot boots area	240	6	No	No	Yes	Yes	No	1	2	1	1	1	0	3	2	3	0	14	16	13			1	1	2	2	12
CT alone	Female	54	8	27.5	No	Yes	No	22	Left foot boots area	24	4	No	No	Yes	Yes	No	1	3	1	1	0	2	1	2	3	0	14	17	7	7	5	1	0	0	0	5
CT alone	Female	63	5	29.7	No	Yes	No	21	Right medial malleolus	36	2.5	Yes	No	Yes	Yes	No	1	2	1	1	0	1	1	2	3	0	12	9	5	5	0.75	0	0	0	0	0.75
CT alone	Female	63	11	22.5	No	No	Yes	31	Right medial malleolus	1	1	Yes	No	Yes	Yes	No	1	2	1	0	0	0	1	1	1	1	8	6	4	3	0.5	0	0	0	0	0.5
CT alone	Male	79	15	29.5	No	Yes	No	25	Right lateral malleolus	5	4	Yes	No	Yes	Yes	No	1	1	0	1	1	0	1	2	2	0	9	11	8	8	5	1	0	0	0	5
CT alone	Male	49	4	28.8	No	Yes	No	22	Right lateral malleolus	1	0.5	Yes	No	Yes	Yes	No	1	3	0	2	0	0	1	1	1	0	9	10	6	6	0.75	0	0	0	0	0.75
CT alone	Male	58	9	30.9	No	No	No	15	Right lateral malleolus	6	5	Yes	No	Yes	Yes	No	3	2	2	1	1	0	2	2	2	0	15	15				1	2	2	2	3
CT alone	Male	49	4	29.8	No	Yes	Yes	22	Right lateral malleolus	1	0.5	Yes	No	Yes	Yes	No	1	3	1	1	1	0	1	1	1	0	10	10	3	3	1.5	1	0	0	0	1.5
CT alone	Female	62	10	29.4	No	Yes	No	10	Right foot boots area	1	2	Yes	No	Yes	Yes	No	1	3	1	2	0	1	3	2	1	0	14	15	9	5	2.75	1	0	0	0	2.75
CT alone	Male	78	5	29	No	Yes	No	28	Left medial malleolus	1	2	Yes	No	Yes	Yes	No	1	2	0	1	1	2	1	2	1	0	11	10	7	7	0.8	0	0	0	0	0.8
CT alone	Male	79	15	29.5	No	Yes	No	25	Left medial malleolus	5	3	Yes	No	Yes	Yes	No	0	3	1	1	0	1	1	2	2	0	11	14	9	5	7	1	1	0	0	7
CT alone	Female	75	8	33.5	No	No	No	42	Left medial malleolus	1	2	Yes	No	Yes	Yes	No	2	2	1	3	1	1	1	2	1	1	15	12	7	8	2	1	0	0	0	2
CT alone	Female	65	10	31	No	Yes	Yes	20	Left medial malleolus	0.25	4	Yes	No	Yes	Yes	No	3	1	2	3	1	1	1	2	1	0	15	13	11	6	0.75	0	3	4	3	2.5
CT alone	Male	73	10	31	No	Yes	Yes	26	Left lateral malleolus	18	5	Yes	No	Yes	Yes	No	1	3	1	2	0	1	1	2	3	1	15	15	13	13		1	1	1	1	12
CT alone	Female	50	9	30.7	No	Yes	Yes	15	Left lateral malleolus	11	3	Yes	No	Yes	Yes	No	1	2	0	0	1	0	1	2	2	0	9	13	2	3	3	1	0	0	0	3
CT alone	Male	76	13	27.7	No	Yes	No	22	Left foot boots area	6	2	Yes	No	Yes	Yes	No	1	2	1	2	0	1	1	2	2	0	12	13	7	10	1.75	1	0	3	3	10
CT alone	Male	76	13	29.6	No	Yes	No	22	Left foot boots area	6	2	Yes	No	Yes	Yes	No	1	3	1	1	2	1	1	2	2	0	14	12	8	7	1	0	0	0	0	1
CT alone	Female	50	9	24.2	No	Yes	No	22	Left foot boots area	6	2.4	Yes	No	Yes	Yes	No	0	2	0	1	0	1	2	2	2	0	10	12	4	4	2.5	1	0	0	0	2.5
CT alone	Female	47	5	33.4	No	Yes	No	22	Left foot boots area	11	3	Yes	No	Yes	Yes	No	1	1	1	2	1	1	1	2	2	0	12	13	11	8	6.5	1	1	0	0	6.5
CT alone	Female	51	6	29.5	No	Yes	No	12	Right medial malleolus	2	2	No	Yes	Yes	Yes	No	1	2	0	0	0	0	1	2	1	0	7	11	7	3	6.5	1	1	0	0	6.5
CT alone	Male	43	7	30	No	No	No	22	Right lateral malleolus	1	2	No	Yes	Yes	Yes	No	1	2	0	2	0	0	1	2	1	0	9	11	6	7	1.5	1	0	0	0	1.5
CT alone	Male	76	13	31	No	Yes	No	22	Right lateral malleolus	6	3	No	Yes	Yes	Yes	No	1	2	0	1	1	1	1	2	2	0	11	13	6	8	4.5	1	0	0	0	4.5
CT alone	Male	76	13	28.5	No	Yes	Yes	22	Right lateral malleolus	6	3	No	Yes	Yes	Yes	No	1	3	0	2	0	1	1	2	2	0	12	9	10	6	1	0	3	4	3	4
CT alone	Female	81	18	29.3	No	Yes	Yes	40	Right foot boots area	1	6	No	Yes	Yes	Yes	No	1	2	0	0	0	1	1	2	1	0	8	10	9			1	1	2	2	7
CT alone	Male	65	12	27.4	No	Yes	No	32	Left medial malleolus	360	8	No	Yes	Yes	Yes	No	2	2	2	0	0	1	1	3	3	0	14	15	13	7	7	1	1	0	0	7
CT alone	Male	54	26	31.8	No	Yes	No	22	Left medial malleolus	6	3	No	Yes	Yes	Yes	No	1	3	0	0	1	2	1	2	2	0	12	12	11	5	7.5	1	1	0	0	7.5
CT alone	Female	62	3	27.5	No	No	No	27	Left medial malleolus	1	5	No	Yes	Yes	Yes	No	1	2	2	2	0	1	1	2	1	0	12	12	4	8	5.5	1	0	3	3	11
CT alone	Female	46	9	29.7	No	Yes	No	18	Left medial malleolus	1	2	No	Yes	Yes	Yes	No	0	2	1	0	1	1	1	2	1	2	11	11	7	8	2	1	0	0	0	2
CT alone	Male	36	6	26.7	Yes	Yes	No	22	Left medial malleolus	6	2	No	Yes	Yes	Yes	No	1	2	0	1	0	1	1	2	2	0	10	10	5	5	2	1	0	0	0	2
CT alone	Male	58	9	30.5	No	Yes	Yes	15	Left medial malleolus	6	3	No	Yes	Yes	Yes	No	1	2	0	2	1	3	1	2	2	0	14	10	9	8	1	0	0	0	0	1
CT alone	Male	65	14	27.5	No	Yes	Yes	14	Left medial malleolus	0.7	4	No	Yes	Yes	Yes	No	1	2	0	2	1	0	1	2	1	0	10	10	5	4	3	1	0	0	0	3
CT alone	Male	71	12	29.4	No	Yes	Yes	12	Left medial malleolus	1	3	No	Yes	Yes	Yes	No	1	1	2	2	0	3	1	2	1	0	13	14	10	10	2	1	0	0	0	2
CT alone	Female	62	3	28	No	Yes	Yes	27	Left medial malleolus	1	3	No	Yes	Yes	Yes	No	1	2	1	1	0	1	1	2	1	0	10	12	6	6	3	1	0	0	0	3
CT alone	Male	57	6	30	No	Yes	Yes	15	Left lateral malleolus	36	2	No	Yes	Yes	Yes	No	1	1	3	3	1	1	1	2	3	0	16	14	7	10	1.5	1	0	3	3	8
CT alone	Male	46	4	25.5	No	Yes	No	20	Left foot boots area	7	2	No	Yes	Yes	Yes	No	1	1	1	1	0	1	1	2	2	0	10	12	9	10	2	1	0	3	3	9
CT alone	Female	47	5	29.1	No	Yes	Yes	22	Left foot boots area		3	No	Yes	Yes	Yes	No	1	1	3	2	1	0	1	2	3	0	14	12	12	12	3	1	0	0	0	3
CT alone	Male	63	10	25	No	Yes	No	33	Right medial malleolus	2	3	No	No	No	Yes	Yes	1	2	0	2	1	1	1	2	1	0	11	13	12	5	7	1	1	0	0	7
CT alone	Male	81	14	28	No	No	No	22	Right medial malleolus	24	3	No	No	No	Yes	Yes	2	1	1	2	0	0	1	2	3	0	12	14	4	9	4.5	1	0	3	3	7
CT alone	Male	73	12	30.4	No	Yes	No	17	Right medial malleolus	1	3	No	No	No	Yes	Yes	1	3	1	2	0	0	1	2	1	1	12	11	7	7	3	1	0	0	0	3
CT alone	Male	77	15	24.5	No	Yes	No	15	Right medial malleolus	1	2	No	No	No	Yes	Yes	1	2	1	3	1	3	1	1	1	0	14	16	9	9	1.5	1	0	0	0	1.5
CT alone	Male	77	15	27.6	No	Yes	No	15	Right medial malleolus	1	2	No	No	No	Yes	Yes	1	2	0	0	0	1	1	1	1	0	7	7	3	2	1	0	0	0	0	1
CT alone	Male	44	5	24.5	No	Yes	No	14	Right medial malleolus	36	7	No	No	No	Yes	Yes	1	3	2	1	0	1	1	3	3	0	15	14	11	11		1	1	1	1	12
CT alone	Female	66	7	27.9	No	Yes	No	30	Right medial malleolus	11	1	No	No	No	Yes	Yes	1	2	2	2	0	1	1	2	2	0	13	14	4	3	1.5	1	0	0	0	1.5
CT alone	Female	67	5	27.8	No	No	No	32	Right medial malleolus	60	2	No	No	No	Yes	Yes	1	2	2	2	0	0	1	2	3	1	14	15	6	6	1.5	1	0	0	0	1.5
CT alone	Female	82	15	27.9	No	Yes	No	25	Right medial malleolus	1	2	No	No	No	Yes	Yes	1	1	2	3	2	1	1	2	1	1	15	15	9	12	2	1	0	3	3	9
CT alone	Female	46	10	27.4	No	Yes	No	17	Right medial malleolus	3	2	No	No	No	Yes	Yes	1	2	2	2	0	0	1	2	1	0	11	10	5	5	1	0	0	0	0	1
CT alone	Male	86	7	24	No	Yes	Yes	40	Right medial malleolus	2	4	No	No	No	Yes	Yes	1	3	2	2	0	1	1	2	1	0	13	15	3	3	2.5	1	0	0	0	2.5
CT alone	Male	81	14	29.5	No	No	Yes	32	Right medial malleolus	24	6	No	No	No	Yes	Yes	1	2	2	3	0	0	1	2	3	0	14	11	12	10		1	1	1	1	12
CT alone	Male	64	13	28.9	No	Yes	Yes	24	Right medial malleolus	2	0.5	No	No	No	Yes	Yes	1	2	1	2	1	0	1	1	1	0	10	9	6	5	1	0	0	0	0	1
CT alone	Male	62	8	29.4	No	Yes	Yes	22	Right medial malleolus	6	0.5	No	No	No	Yes	Yes	1	2	1	2	1	1	1	2	2	0	13	11	8	8	0.5	0	0	0	0	0.5
CT alone	Male	53	20	25.4	No	Yes	Yes	22	Right medial malleolus	3	3	No	No	No	Yes	Yes	1	3	1	1	0	2	1	2	1	0	12	14	9	8	2	1	0	0	0	2
CT alone	Female	67	5	27	No	Yes	Yes	32	Right medial malleolus	60	1	No	No	No	Yes	Yes	2	2	0	1	0	1	1	1	3	0	11	11	6	6	0.75	0	0	0	0	0.75
CT alone	Female	71	5	26.5	No	Yes	Yes	8	Right medial malleolus	10	2	No	No	No	Yes	Yes	1	2	1	1	1	0	1	2	2	0	11	12	7	8	2	1	0	0	0	2
CT alone	Male	69	28	24.6	No	Yes	No	24	Right lateral malleolus	6	5	No	No	No	Yes	Yes	1	3	1	1	1	0	1	2	2	0	12	15	10	10		1	1	1	1	12
CT alone	Male	57	11	23.4	No	No	No	21	Right lateral malleolus	12	5	No	No	No	Yes	Yes	2	3	2	3	2	2	1	2	3	0	20	19	13	11	3	1	0	0	0	3
CT alone	Female	61	18	30.1	No	Yes	Yes	20	Right lateral malleolus	120	4	No	No	No	Yes	Yes	1	2	3	2	0	1	1	2	3	0	15	15	8	8	3	1	0	0	0	3
CT alone	Male	64	11	29	No	Yes	No	32	Right foot boots area	2	3	No	No	No	Yes	Yes	1	1	1	2	1	1	1	2	1	0	11	12	8	9	1.5	1	0	0	0	1.5
CT alone	Male	68	8	27.5	No	Yes	No	23	Right foot boots area	6	2	No	No	No	Yes	Yes	0	3	0	2	1	1	1	2	2	1	13	13	8	8	2	1	0	0	0	2
CT alone	Female	81	10	28.5	No	Yes	No	20	Right foot boots area	4	3	No	No	No	Yes	Yes	1	1	1	1	0	1	1	2	2	1	11	12	6	10	3	1	0	3	3	6.5
CT alone	Female	63	4	22.1	No	Yes	No	23	Right foot boots area	2	3	No	No	No	Yes	Yes	1	3	1	1	0	3	1	2	1	1	14	16	5	5	2	1	0	0	0	2
CT alone	Female	63	4	24.6	No	Yes	No	23	Right foot boots area	2	3	No	No	No	Yes	Yes	1	3	0	0	1	0	1	2	1	0	9	10	4	4	2	1	0	0	0	2
CT alone	Female	39	27	22.7	No	Yes	No	2	Right foot boots area	24	3	No	No	No	Yes	Yes	1	1	1	0	0	3	1	2	3	2	14	12	13	10		1	1	1	1	12
CT alone	Female	71	7	29.5	No	No	Yes	31	Right foot boots area	26	2	No	No	No	Yes	Yes	2	3	1	2	1	0	1	2	3	0	15	13	6	6	2	1	0	0	0	2
CT alone	Female	81	10	28.9	No	Yes	Yes	31	Right foot boots area	4	3	No	No	No	Yes	Yes	1	2	0	2	0	2	1	2	2	1	13	13	8	8	2.5	1	0	0	0	2.5
CT alone	Female	72	6	22	No	Yes	Yes	21	Right foot boots area	2	2	No	No	No	Yes	Yes	2	2	2	2	0	1	1	2	1	0	13	14	7	6	1.25	1	0	0	0	1.25
CT alone	Female	62	3	32	No	Yes	Yes	5	Right foot boots area	1	1	No	No	No	Yes	Yes	1	2	0	0	0	0	1	1	1	0	6	6	2	1	0.75	0	0	0	0	0.75
CT alone	Male	68	8	30	No	Yes	No	32	Left medial malleolus	1	4	No	No	No	Yes	Yes	1	1	2	2	1	1	1	2	1	0	12	6	6	6	1	0	0	0	0	1
CT alone	Male	64	19	29.5	No	Yes	No	18	Left medial malleolus	1	3	No	No	No	Yes	Yes	1	1	1	1	1	1	1	2	1	0	10	9	8	8	1	0	0	0	0	1
CT alone	Male	55	10	31.5	No	Yes	No	15	Left medial malleolus	13	5	No	No	No	Yes	Yes	1	3	1	1	0	1	1	2	3	0	13	16	7	6	4	1	0	0	0	4
CT alone	Male	50	17	28.5	No	Yes	No	13	Left medial malleolus	1	1	No	No	No	Yes	Yes	1	2	0	1	1	0	1	1	1	1	9	10	4	3	2	1	0	0	0	2
CT alone	Male	61	8	27.5	No	No	No	4	Left medial malleolus	7	1	No	No	No	Yes	Yes	1	3	1	1	0	2	1	1	2	1	13	13	11	4	6.5	1	1	0	0	6.5
CT alone	Female	82	16	27.6	No	Yes	No	35	Left medial malleolus	0.25	4	No	No	No	Yes	Yes	3	2	2	0	1	2	1	2	1	0	14	11	5	5	1	0	0	0	0	1
CT alone	Female	73	6	28.7	No	Yes	No	34	Left medial malleolus	24	3	No	No	No	Yes	Yes	1	2	0	2	0	0	1	2	3	0	11	13	8	3	6.75	1	1	0	0	6.75
CT alone	Female	61	13	27.8	No	Yes	No	30	Left medial malleolus	2	2	No	No	No	Yes	Yes	1	2	0	0	1	0	1	2	1	0	8	9	5	2	2	1	0	0	0	2
CT alone	Female	57	12	27.5	No	Yes	No	22	Left medial malleolus	0.5	5	No	No	No	Yes	Yes	1	2	0	1	0	1	1	2	1	0	9	12	11	6	10	1	1	0	0	10
CT alone	Female	61	18	22.5	No	Yes	No	20	Left medial malleolus	120	6	No	No	No	Yes	Yes	1	2	2	2	0	0	1	2	3	0	13	16	15	13		1	1	1	1	12
CT alone	Female	63	19	30.8	No	Yes	No	19	Left medial malleolus	15	3	No	No	No	Yes	Yes	1	3	2	1	0	1	1	2	3	1	15	8	5	5	0.75	0	0	0	0	0.75
CT alone	Female	77	8	29	Yes	Yes	No	15	Left medial malleolus	6	3	No	No	No	Yes	Yes	1	2	0	3	0	1	1	2	2	0	12	13	12	7	7	1	1	0	0	7
CT alone	Male	86	7	31.5	No	Yes	Yes	30	Left medial malleolus	2	4	No	No	No	Yes	Yes	1	2	0	2	0	0	1	2	1	1	10					2	2	2	2	1
CT alone	Male	63	10	26.3	No	No	Yes	33	Left medial malleolus	3	2	No	No	No	Yes	Yes	1	1	1	2	0	0	1	2	1	0	9	11	6	5	1.5	1	0	0	0	1.5
CT alone	Male	55	10	28.4	No	No	Yes	15	Left medial malleolus	13	5	No	No	No	Yes	Yes	1	2	1	3	2	1	1	2	3	1	17	15	8	8	4	1	0	0	0	4
CT alone	Male	44	5	22.2	No	Yes	Yes	14	Left medial malleolus	36	5	No	No	No	Yes	Yes	1	2	2	2	0	0	1	2	3	0	13	16	10	8		1	1	1	1	12
CT alone	Female	74	11	29.8	No	Yes	Yes	35	Left medial malleolus	1	7	No	No	No	Yes	Yes	1	3	3	2	1	0	1	3	1	0	15	14	13	8	6.5	1	1	0	0	6.5
CT alone	Female	74	11	24.1	No	Yes	Yes	25	Left medial malleolus	1	8	No	No	No	Yes	Yes	1	2	3	2	0	0	1	3	1	0	13	13	14	16		1	1	1	1	12
CT alone	Female	81	30	29.9	No	Yes	Yes	32	Left medial malleolus	36	3	No	No	No	Yes	Yes	1	2	1	1	0	2	1	2	3	1	14	14	5	5	2	1	0	0	0	2
CT alone	Female	48	13	24.5	No	Yes	Yes	22	Left medial malleolus	1	1	No	No	No	Yes	Yes	1	2	1	1	2	2	1	1	1	0	12	11	8	6	1	0	0	0	0	1
CT alone	Female	47	16	28	No	Yes	Yes	2	Left medial malleolus	3	1	No	No	No	Yes	Yes	1	2	2	2	0	0	1	1	1	0	10	8	7	5	0.3	0	0	0	0	0.3
CT alone	Female	76	19	28.8	No	Yes	No	24	Left lateral malleolus	9	2	No	No	No	Yes	Yes	2	2	1	2	0	2	1	2	2	0	14	11	9	8	1	0	0	0	0	1
CT alone	Female	64	10	31.5	No	Yes	No	22	Left lateral malleolus	5	1	No	No	No	Yes	Yes	2	2	1	2	0	1	1	1	2	0	12	11	5	5	1	0	0	0	0	1
CT alone	Female	47	14	28	Yes	Yes	No	18	Left lateral malleolus	15	1	No	No	No	Yes	Yes	1	2	0	1	0	1	3	2	3	0	13	14	5	3	1.5	1	0	0	0	1.5
CT alone	Female	47	14	25	No	Yes	Yes	18	Left lateral malleolus	15	1	No	No	No	Yes	Yes	1	2	2	3	1	0	3	1	3	0	16	14	14	14	2	1	0	3	3	12
CT alone	Male	68	9	30.2	No	No	No	25	Left foot boots area	1	3.5	No	No	No	Yes	Yes	1	1	0	3	0	2	1	2	1	1	11	12	8	7	2.5	1	0	0	0	2.5
CT alone	Male	68	9	30.5	No	Yes	No	28	Left foot boots area	1	3.5	No	No	No	Yes	Yes	1	2	0	3	2	0	1	2	1	0	12	15	8	7	3	1	0	0	0	3
CT alone	Male	70	9	30.4	No	Yes	No	29	Left foot boots area	24	4	No	No	No	Yes	Yes	1	2	2	1	1	2	1	2	3	1	16	16	8	8	2.5	1	0	0	0	2.5
CT alone	Male	70	9	29	No	Yes	No	29	Left foot boots area	24	5	No	No	No	Yes	Yes	1	2	1	2	2	0	1	2	3	0	14	15	11	10		1	1	1	1	12
CT alone	Male	44	8	30	No	Yes	No	21	Left foot boots area	1	1	No	No	No	Yes	Yes	1	2	0	1	0	1	1	1	1	0	8	9	6	4	0.75	0	0	0	0	0.75
CT alone	Male	51	14	27.5	No	Yes	No	3	Left foot boots area	3	3	No	No	No	Yes	Yes	1	2	1	2	0	1	2	2	1	0	12	12	8	4	4.5	1	0	0	0	4.5
CT alone	Female	72	14	22.5	No	No	No	25	Left foot boots area	3	2	No	No	No	Yes	Yes	1	1	2	2	0	2	1	2	1	0	12	12	8	8	2	1	0	0	0	2
CT alone	Female	72	14	30.5	No	Yes	No	25	Left foot boots area	3	2	No	No	No	Yes	Yes	1	2	1	1	1	1	1	2	1	0	11	12	6	7	2	1	0	0	0	2
CT alone	Female	72	12	28.5	No	Yes	No	23	Left foot boots area	24	2	No	No	No	Yes	Yes	2	2	1	1	2	1	1	2	3	0	15	16	7	8	2.5	1	0	0	0	2.5
CT alone	Female	72	12	30.7	No	No	No	23	Left foot boots area	24	2	No	No	No	Yes	Yes	3	2	1	2	0	2	1	2	3	1	17	15				1	2	2	2	3
CT alone	Female	66	28	29.9	No	Yes	Yes	21	Left foot boots area	6	3	No	No	No	Yes	Yes	1	2	0	0	2	0	1	2	1	2	11	10	6	5	5	1	0	0	0	5
CT alone	Female	56	9	25	No	No	No	23	Left medial malleolus	10	1	No	Yes	No	Yes	Yes	0	1	1	3	0	1	1	1	2	1	11	12	6	6	2	1	0	0	0	6
