# Supplementary material for: Comparison of combined compression and surgery with high ligation-endovenous laser ablation-foam sclerotherapy with compression alone for active venous leg ulcers
Source: Sci Rep. 2019 Oct 1;9:14021. doi: 10.1038/s41598-019-50617-y (PMC6773849; doi:10.1038/s41598-019-50617-y)
Supplement: Supplementary file 2 — Dataset 2 [file 41598_2019_50617_MOESM2_ESM.xlsx]

## Sheet: Healed ulcers recurrence
Group	Gender	Age（year）	Hospital stay (d)	Body mass index	History of diabetes	Smoking history	Course of varicose vein （year）	Ulcer site	Ulcer duration（mo）	Ulcer diameter（cm）	Segmental deep venous reflux	Full-length deep venous reflux	Calf perforator veins reflux	Superficial venous reflux	Isolated superficial venous reflux	The VCSS of 1 month post intervention
																Pain	VVs	Venous oedema	Skin pigmentation	Inflammation	Induration	Number of active ulcers	Active ulcer size	Ulcer duration	Compression	The VCSS of pre-intervention	The VCSS of 1 month post intervention	The VCSS of 6 months post intervention	The VCSS of 12 months post intervention	Ulcer healing time (mo)	Ulcer status in 1 month post intervention 0:healed 1:un-healed 2:lost to follow-up	Ulcer status in 6 months post intervention 0:healed 1:un-healed 2:lost to follow-up 3:recurrence	Ulcer status in 12 months post intervention 0:healed 1:un-healed 2:Lost to follow-up 3:recurrence 4:recurrence and still unhealed	Ulcer status in post intervention 0:healed 1:un-healed 2:lost to follow-up 3:recurrence	Survival time（mo）	Recurrence time within 1 year after ulcer healing（mo）	Ulcer recurrence status 0.no recurrence 1.recurrence
Compression plus HL-EVLA-FS	Male	67	7	31	No	No	6	Right medial malleolus	36	1	Yes	No	No	No	No	2	1	3	0	1	0	1	1	3	0	12	7	0	3	0.5	0	0	0	0	0.5	12	0
Compression plus HL-EVLA-FS	Femail	43	6	29.3	No	Yes	15	Right foot boots area	0.1	0.5	Yes	No	No	No	No	1	2	0	0	0	0	1	1	1	1	7	3	0	2	0.5	0	0	0	0	0.5	12	0
Compression plus HL-EVLA-FS	Male	63	10	27.5	No	Yes	22	Right foot boots area	12	2	Yes	No	No	No	No	1	2	1	1	0	2	1	2	3	1	14	14	4	2	2	1	0	0	0	2	12	0
Compression plus HL-EVLA-FS	Femail	66	14	22.5	No	Yes	32	Left medial malleolus	5	2	Yes	No	No	No	No	1	2	2	2	0	1	1	2	2	0	10	12	2	0	2	1	0	0	0	2	12	0
Compression plus HL-EVLA-FS	Male	61	19	27	No	Yes	33	Left medial malleolus	2	6	Yes	No	No	No	No	1	2	0	3	2	0	1	3	1	2	15	5	1	8	1	0	0	3	3	8	4	1
Compression plus HL-EVLA-FS	Femail	70	9	24.5	No	No	51	Left foot boots area	12	2	Yes	No	No	No	No	2	1	2	1	0	1	1	2	3	0	13	14	3	4	1.5	1	0	0	0	1.5	6.5	2
Compression plus HL-EVLA-FS	Male	53	8	29.5	No	Yes	4	Right foot boots area	1	1	No	No	No	No	No	1	1	1	1	0	0	1	1	1	0	7	5	2	2	0.5	0	0	0	0	0.5	12	0
Compression plus HL-EVLA-FS	Femail	68	7	27.5	No	No	5	Right medial malleolus	60	4	No	Yes	No	No	No	1	3	1	2	1	2	1	2	3	1	17	13	2	2	1.5	1	0	0	0	1.5	12	0
Compression plus HL-EVLA-FS	Male	64	12	29.5	No	No	5	Right lateral malleolus	2	2	No	Yes	No	No	No	1	1	1	1	0	2	1	2	1	0	10	10	2	1	2	1	0	0	0	2	12	0
Compression plus HL-EVLA-FS	Male	61	8	30.4	No	No	11	Left medial malleolus	0.5	4	No	Yes	No	No	No	1	2	0	2	1	1	1	2	1	0	11	14	5	4	4	1	0	0	0	4	12	0
Compression plus HL-EVLA-FS	Male	70	17	30.4	No	No	42	Right medial malleolus	1	2	No	Yes	No	No	No	1	2	1	1	1	1	1	2	1	1	12	5	3	2	1	0	0	0	0	1	12	0
Compression plus HL-EVLA-FS	Male	53	8	22.5	No	No	13	Left medial malleolus	6	2	Yes	No	Yes	No	No	1	3	2	1	0	1	1	2	2	1	14	13	2	5	1.25	1	0	0	0	1.25	12	0
Compression plus HL-EVLA-FS	Male	52	7	32.5	No	No	15	Right foot boots area	2	2	Yes	No	Yes	No	No	1	2	1	2	0	1	1	2	1	1	12	4	0	0	1	0	0	0	0	1	12	0
Compression plus HL-EVLA-FS	Femail	57	9	22.5	No	No	25	Left medial malleolus	23	6	Yes	No	Yes	No	No	1	1	1	2	0	1	1	3	1	0	11	10	5	2	3	1	0	0	0	3	12	0
Compression plus HL-EVLA-FS	Male	47	24	28.5	No	No	22	Right foot boots area	120	8	No	No	Yes	No	No	3	3	3	1	3	3	1	3	3	1	24	18	8	5	10	1	1	0	0	10	9.5	1
Compression plus HL-EVLA-FS	Femail	61	11	29.7	No	Yes	7	Right lateral malleolus	1	2	No	Yes	Yes	No	No	1	2	2	2	0	1	1	2	1	0	12	13	2	2	1.25	1	0	0	0	1.25	12	0
Compression plus HL-EVLA-FS	Femail	70	10	29.9	No	Yes	13	Left medial malleolus	2	5	No	Yes	Yes	No	No	1	1	1	2	0	1	1	2	1	0	10	11	3	2	3	1	0	0	0	3	12	0
Compression plus HL-EVLA-FS	Male	74	8	25	No	No	22	Left lateral malleolus	48	15	No	Yes	Yes	No	No	1	1	2	3	0	2	1	3	3	1	17	12	2	8	2	1	0	3	3	10	3	1
Compression plus HL-EVLA-FS	Male	65	18	31	Yes	Yes	30	Right medial malleolus	360	15	No	Yes	Yes	No	No	1	1	2	3	1	2	1	3	3	0	17	14	6	6	12	1	1	0	0	12	6	1
Compression plus HL-EVLA-FS	Male	76	10	28.4	No	Yes	33	Left foot boots area	240	6	No	Yes	Yes	No	No	2	2	3	2	0	3	1	3	3	0	19	17	3	7	4	1	0	0	0	4	12	0
Compression plus HL-EVLA-FS	Femail	73	26	28.5	No	No	42	Right foot boots area	360	5	No	Yes	Yes	No	No	3	1	3	3	1	0	1	2	3	0	17	17	6	5	3	1	0	0	0	3	12	0
Compression plus HL-EVLA-FS	Femail	51	7	22.6	No	No	2	Left medial malleolus	2	1	Yes	No	No	Yes	No	1	1	2	2	0	0	1	1	1	0	9	9	2	1	1.5	1	0	0	0	1.5	12	0
Compression plus HL-EVLA-FS	Femail	51	11	29	No	No	2	Right medial malleolus	1	5	Yes	No	No	Yes	No	1	2	1	3	2	2	1	2	1	0	15	14	2	6	2	1	0	3	3	8	3	1
Compression plus HL-EVLA-FS	Male	61	8	31	No	Yes	4	Right foot boots area	7	1	Yes	No	No	Yes	No	1	1	2	3	0	0	1	1	2	0	11	11	3	2	1.25	1	0	0	0	1.25	12	0
Compression plus HL-EVLA-FS	Femail	37	6	30.4	No	No	5	Right medial malleolus	0.1	0.5	Yes	No	No	Yes	No	1	2	0	2	1	0	1	1	1	1	10	7	2	2	0.5	0	0	0	0	0.5	12	0
Compression plus HL-EVLA-FS	Male	58	9	28.5	No	No	5	Left medial malleolus	60	3	Yes	No	No	Yes	No	1	1	2	2	0	0	1	2	3	2	14	9	2	2	1.5	1	0	0	0	1.5	12	0
Compression plus HL-EVLA-FS	Male	68	28	27.7	No	No	5	Right medial malleolus	6	8	Yes	No	No	Yes	No	1	2	2	2	0	3	2	3	2	0	16	14	2	3	3	1	0	0	0	3	12	0
Compression plus HL-EVLA-FS	Femail	52	5	28.9	No	No	6	Left foot boots area	1	1	Yes	No	No	Yes	No	1	2	0	2	0	0	1	1	1	0	8	4	2	1	1	0	0	0	0	1	12	0
Compression plus HL-EVLA-FS	Male	67	8	27.5	No	No	7	Right medial malleolus	1	1	Yes	No	No	Yes	No	1	1	0	1	2	0	1	1	1	0	8	5	1	0	0.5	0	0	0	0	0.5	12	0
Compression plus HL-EVLA-FS	Femail	51	6	27	No	No	12	Left foot boots area	2	2	Yes	No	No	Yes	No	1	1	1	2	2	0	1	2	1	0	11	13	3	1	3	1	0	0	0	3	12	0
Compression plus HL-EVLA-FS	Male	46	7	31.8	No	No	12	Left medial malleolus	0.5	2	Yes	No	No	Yes	No	1	1	0	1	1	1	1	2	1	0	9	6	2	5	0.5	0	0	0	0	0.5	12	0
Compression plus HL-EVLA-FS	Femail	64	7	29.5	No	No	12	Left medial malleolus	0.5	2	Yes	No	No	Yes	No	1	2	0	2	1	1	1	2	1	0	11	7	2	2	0.5	0	0	0	0	0.5	12	0
Compression plus HL-EVLA-FS	Male	65	10	32.5	No	No	12	Right medial malleolus	1	2	Yes	No	No	Yes	No	1	1	1	1	0	0	1	2	1	0	8	5	1	2	0.5	0	0	0	0	0.5	12	0
Compression plus HL-EVLA-FS	Male	71	12	29.8	No	No	12	Left foot boots area	1	5	Yes	No	No	Yes	No	1	3	0	0	0	1	1	2	1	0	9	10	3	0	3	1	0	0	0	3	12	0
Compression plus HL-EVLA-FS	Male	50	17	32	No	Yes	13	Left medial malleolus	1	1	Yes	No	No	Yes	No	1	3	3	0	0	0	1	1	1	0	10	9	3	3	0.5	0	0	0	0	0.5	12	0
Compression plus HL-EVLA-FS	Male	65	14	32.5	No	No	14	Right medial malleolus	0.7	4	Yes	No	No	Yes	No	1	3	2	0	0	1	1	2	1	0	11	8	1	4	1	0	0	0	0	1	12	0
Compression plus HL-EVLA-FS	Male	46	5	31.8	No	No	15	Left medial malleolus	1	1	Yes	No	No	Yes	No	1	3	0	3	1	0	1	1	1	0	11	9	2	1	0.5	0	0	0	0	0.5	12	0
Compression plus HL-EVLA-FS	Male	52	12	30	No	No	16	Right medial malleolus	2	1.5	Yes	No	No	Yes	No	1	1	0	1	1	0	1	1	1	0	7	5	1	5	0.5	0	0	0	0	0.5	12	0
Compression plus HL-EVLA-FS	Male	65	6	31.1	No	Yes	20	Left foot boots area	1	2	Yes	No	No	Yes	No	1	2	1	2	1	2	1	2	1	0	13	9	2	0	1	0	0	0	0	1	12	0
Compression plus HL-EVLA-FS	Femail	50	6	31.7	No	No	22	Left medial malleolus	0.5	1	Yes	No	No	Yes	No	1	1	2	2	0	1	1	1	1	0	10	7	2	5	0.5	0	0	0	0	0.5	12	0
Compression plus HL-EVLA-FS	Femail	56	9	29.5	No	Yes	23	Right medial malleolus	12	1	Yes	No	No	Yes	No	1	2	2	1	0	0	1	1	3	0	11	5	1	1	0.5	0	0	0	0	0.5	12	0
Compression plus HL-EVLA-FS	Femail	56	8	29.5	No	No	28	Left medial malleolus	13	2	Yes	No	No	Yes	No	1	3	3	3	0	0	1	2	3	0	16	12	3	2	3	1	0	0	0	3	12	0
Compression plus HL-EVLA-FS	Femail	61	13	27.6	No	No	30	Left medial malleolus	2	2	Yes	No	No	Yes	No	1	2	2	1	1	0	1	2	1	0	11	10	3	3	3	1	0	0	0	3	12	0
Compression plus HL-EVLA-FS	Femail	61	17	29.8	No	Yes	32	Right foot boots area	0.5	1	Yes	No	No	Yes	No	1	2	2	2	1	1	1	1	1	3	15	10	2	1	0.5	0	0	0	0	0.5	12	0
Compression plus HL-EVLA-FS	Male	35	7	29.5	No	No	2	Left medial malleolus	0.5	2	No	Yes	No	Yes	No	1	1	1	2	1	2	1	2	1	0	12	7	3	0	0.8	0	0	0	0	0.8	12	0
Compression plus HL-EVLA-FS	Femail	71	5	27.5	No	No	8	Left medial malleolus	12	2	No	Yes	No	Yes	No	1	1	2	0	0	0	1	2	3	0	10	7	1	1	0.5	0	0	0	0	0.5	12	0
Compression plus HL-EVLA-FS	Male	30	11	31	No	No	8	Left foot boots area	4	1	No	Yes	No	Yes	No	1	1	2	3	0	1	1	1	2	0	12	9	3	0	1	0	0	0	0	1	12	0
Compression plus HL-EVLA-FS	Femail	62	10	33.5	No	No	10	Right foot boots area	1	2	No	Yes	No	Yes	No	1	1	0	0	1	1	1	2	1	1	9	9	0	6	3	1	0	0	0	3	12	0
Compression plus HL-EVLA-FS	Femail	55	17	23.6	No	No	12	Right medial malleolus	5	2.5	No	Yes	No	Yes	No	1	1	2	2	0	1	1	2	2	0	12	6	5	0	1	0	0	0	0	1	12	0
Compression plus HL-EVLA-FS	Femail	50	7	29.4	No	No	13	Left foot boots area	7	3	No	Yes	No	Yes	No	1	2	1	2	0	0	1	2	2	0	11	5	2	3	0.5	0	0	0	0	0.5	12	0
Compression plus HL-EVLA-FS	Femail	54	16	30.8	No	No	15	Left medial malleolus	6	3	No	Yes	No	Yes	No	1	3	1	3	0	0	1	2	2	1	14	8	2	2	1	0	0	0	0	1	12	0
Compression plus HL-EVLA-FS	Femail	45	10	23.4	No	No	17	Left medial malleolus	5	3	No	Yes	No	Yes	No	1	3	0	3	1	0	1	2	2	0	13	12	3	2	2	1	0	0	0	2	12	0
Compression plus HL-EVLA-FS	Male	56	12	30.4	No	Yes	18	Left medial malleolus	24	6	No	Yes	No	Yes	No	3	1	2	0	1	1	1	3	3	0	15	14	1	1	2	1	0	0	0	2	12	0
Compression plus HL-EVLA-FS	Femail	50	9	28.5	No	No	22	Right medial malleolus	6	3	No	Yes	No	Yes	No	1	2	2	3	3	2	2	2	2	3	22	11	2	3	1	0	0	0	0	1	12	0
Compression plus HL-EVLA-FS	Male	54	26	31.5	No	No	22	Left foot boots area	6	3	No	Yes	No	Yes	No	1	2	1	1	1	1	1	2	2	0	12	12	2	0	1.5	1	0	0	0	1.5	12	0
Compression plus HL-EVLA-FS	Male	68	8	22.6	No	No	23	Right foot boots area	6	2	No	Yes	No	Yes	No	1	2	1	2	2	0	1	2	2	0	13	9	2	0	0.5	0	0	0	0	0.5	12	0
Compression plus HL-EVLA-FS	Femail	64	10	27.5	No	No	23	Right medial malleolus	5	1	No	Yes	No	Yes	No	1	2	2	1	0	3	1	1	2	0	13	11	2	1	2	1	0	0	0	2	12	0
Compression plus HL-EVLA-FS	Male	63	11	21.9	Yes	No	33	Left lateral malleolus	5	3	No	Yes	No	Yes	No	1	2	1	2	1	0	1	2	2	0	12	10	2	1	1.5	1	0	0	0	1.5	12	0
Compression plus HL-EVLA-FS	Male	60	6	31	No	No	41	Left medial malleolus	72	10	No	Yes	No	Yes	No	2	2	3	2	0	2	1	3	3	0	18	16	6	0	2	1	0	0	0	2	10	1
Compression plus HL-EVLA-FS	Femail	79	10	26.7	Yes	No	42	Left foot boots area	1	1	No	Yes	No	Yes	No	1	2	2	0	0	0	1	1	1	0	8	4	1	3	0.5	0	0	0	0	0.5	12	0
Compression plus HL-EVLA-FS	Femail	66	7	23.5	No	No	48	Left medial malleolus	12	1	No	Yes	No	Yes	No	2	1	1	1	0	2	1	1	3	2	14	14	1	1	1.5	1	0	0	0	1.5	12	0
Compression plus HL-EVLA-FS	Male	61	24	28	No	No	4	Right medial malleolus	12	5	Yes	No	Yes	Yes	No	3	2	3	1	2	1	3	2	3	0	20	15	2	6	2.5	1	0	3	3	9	4	1
Compression plus HL-EVLA-FS	Femail	79	12	28.8	No	No	6	Right lateral malleolus	2	2	Yes	No	Yes	Yes	No	1	2	1	3	1	1	1	2	1	0	13	8	2	0	0.5	0	0	0	0	0.5	12	0
Compression plus HL-EVLA-FS	Femail	61	11	22.1	No	No	7	Left medial malleolus	1	2	Yes	No	Yes	Yes	No	1	2	2	2	0	1	1	2	1	0	12	13	3	1	3	1	0	0	0	3	12	0
Compression plus HL-EVLA-FS	Male	63	17	31	No	No	15	Right medial malleolus	24	3	Yes	No	Yes	Yes	No	2	2	2	0	0	0	1	2	3	0	12	10	1	2	3	1	0	0	0	3	12	0
Compression plus HL-EVLA-FS	Male	53	7	27.4	No	No	21	Right medial malleolus	0.5	1	Yes	No	Yes	Yes	No	1	3	0	2	1	0	1	1	1	0	10	10	3	1	1.5	1	0	0	0	1.5	3.5	1
Compression plus HL-EVLA-FS	Male	58	13	26.5	No	Yes	21	Right medial malleolus	2	3	Yes	No	Yes	Yes	No	1	2	1	2	0	1	#NULL!	2	1	1	11	9	3	2	2	1	0	0	0	2	12	0
Compression plus HL-EVLA-FS	Femail	50	22	31	No	Yes	21	Right medial malleolus	13	3	Yes	No	Yes	Yes	No	1	3	2	1	0	0	1	2	3	0	13	8	1	1	1	0	0	0	0	1	12	0
Compression plus HL-EVLA-FS	Male	52	8	24.6	No	Yes	31	Left foot boots area	1	1	Yes	No	Yes	Yes	No	1	3	0	2	0	0	1	1	1	0	9	7	1	1	0.5	0	0	0	0	0.5	12	0
Compression plus HL-EVLA-FS	Femail	68	15	24.5	No	Yes	31	Left foot boots area	3	5	Yes	No	Yes	Yes	No	1	1	1	1	0	1	1	2	2	0	10	10	10	4	6.5	1	1	0	0	6.5	12	0
Compression plus HL-EVLA-FS	Male	71	14	31.8	No	No	33	Left medial malleolus	0.75	6	Yes	No	Yes	Yes	No	1	3	0	2	1	0	1	3	1	0	12	13	2	1	1.5	1	0	0	0	1.5	12	0
Compression plus HL-EVLA-FS	Femail	74	15	30	No	No	34	Left lateral malleolus	432	3	Yes	No	Yes	Yes	No	1	1	1	3	0	2	1	2	3	1	15	16	2	1	2.5	1	0	0	0	2.5	12	0
Compression plus HL-EVLA-FS	Femail	63	9	22.8	No	No	39	Right foot boots area	0.5	0.5	Yes	No	Yes	Yes	No	1	3	0	2	0	0	1	1	1	2	11	7	1	1	0.5	0	0	0	0	0.5	12	0
Compression plus HL-EVLA-FS	Male	55	15	30.5	No	Yes	2	Left lateral malleolus	1	5	No	No	Yes	Yes	No	1	3	1	1	0	1	1	2	1	0	11	6	1	2	0.8	0	0	0	0	0.8	12	0
Compression plus HL-EVLA-FS	Femail	44	6	31.2	No	No	3	Left foot boots area	2	2	No	No	Yes	Yes	No	1	2	1	2	0	2	1	2	2	0	13	7	3	1	0.5	0	0	0	0	0.5	12	0
Compression plus HL-EVLA-FS	Male	55	13	24	No	Yes	5	Right medial malleolus	24	12	No	No	Yes	Yes	No	1	3	2	2	3	3	1	3	3	0	21	17	5	1	3	1	0	0	0	3	12	0
Compression plus HL-EVLA-FS	Femail	59	14	29.6	No	No	5	Left medial malleolus	3	2	No	No	Yes	Yes	No	0	3	0	2	1	1	1	2	2	1	13	4	1	2	0.5	0	0	0	0	0.5	12	0
Compression plus HL-EVLA-FS	Male	61	19	24.5	No	No	5	Left medial malleolus	24	5	No	No	Yes	Yes	No	1	2	1	3	1	0	1	2	3	0	14	7	8	4	1	0	3	4	3	2	3	1
Compression plus HL-EVLA-FS	Femail	55	5	26.4	No	No	7	Left medial malleolus	12	2	No	No	Yes	Yes	No	1	3	0	3	0	1	1	2	3	1	15	6	3	1	0.5	0	0	0	0	0.5	12	0
Compression plus HL-EVLA-FS	Femail	58	9	30.5	No	No	8	Right foot boots area	60	2	No	No	Yes	Yes	No	1	3	1	2	1	1	1	2	3	1	16	8	2	2	0.5	0	0	0	0	0.5	12	0
Compression plus HL-EVLA-FS	Femail	73	9	24.2	No	No	10	Left medial malleolus	12	3	No	No	Yes	Yes	No	1	1	3	3	1	1	1	2	3	0	16	10	3	1	1	0	0	0	0	1	12	0
Compression plus HL-EVLA-FS	Male	57	19	29.7	No	No	10	Left foot boots area	2	2	No	No	Yes	Yes	No	1	1	1	1	3	1	1	2	1	0	12	8	3	1	0.5	0	0	0	0	0.5	12	0
Compression plus HL-EVLA-FS	Femail	48	9	32.5	No	No	12	Left medial malleolus	0.5	2	No	No	Yes	Yes	No	1	2	0	2	0	0	1	2	1	0	9	10	2	0	1.5	1	0	0	0	1.5	12	0
Compression plus HL-EVLA-FS	Femail	69	7	29.7	No	Yes	13	Left medial malleolus	1	3	No	No	Yes	Yes	No	1	1	3	3	0	2	1	2	1	1	15	7	1	3	0.5	0	0	0	0	0.5	12	0
Compression plus HL-EVLA-FS	Male	65	23	28.5	No	Yes	14	Right lateral malleolus	5	5	No	No	Yes	Yes	No	1	2	2	3	0	1	1	2	2	2	16	13	3	3	2.5	1	0	0	0	2.5	12	0
Compression plus HL-EVLA-FS	Femail	59	12	28.4	No	No	15	Left medial malleolus	0.2	0.5	No	No	Yes	Yes	No	1	2	0	0	0	0	1	1	1	0	6	5	0	0	0.3	0	0	0	0	0.3	12	0
Compression plus HL-EVLA-FS	Femail	55	7	31.5	No	No	22	Left medial malleolus	1	2	No	No	Yes	Yes	No	1	1	2	0	2	1	1	2	1	1	12	11	0	1	3	1	0	0	0	3	12	0
Compression plus HL-EVLA-FS	Male	63	11	24.6	No	No	22	Right foot boots area	1	3	No	No	Yes	Yes	No	1	3	3	2	1	2	1	2	1	0	16	9	3	0	0.5	0	0	0	0	0.5	12	0
Compression plus HL-EVLA-FS	Male	53	20	25.5	No	No	22	Left foot boots area	3	3	No	No	Yes	Yes	No	1	3	1	3	0	2	1	2	2	1	16	14	2	5	3.5	1	0	3	3	7	2	1
Compression plus HL-EVLA-FS	Male	64	8	27.5	No	No	23	Left lateral malleolus	0.1	1	No	No	Yes	Yes	No	0	1	0	2	0	0	1	1	1	0	6	4	2	4	0.5	0	0	0	0	0.5	12	0
Compression plus HL-EVLA-FS	Femail	65	8	29.8	No	Yes	23	Left medial malleolus	0.5	1	No	No	Yes	Yes	No	1	3	1	2	0	1	1	1	1	0	11	6	1	1	1	0	0	0	0	1	12	0
Compression plus HL-EVLA-FS	Male	57	5	29.8	Yes	Yes	24	Right lateral malleolus	1	2	No	No	Yes	Yes	No	1	3	1	2	1	1	1	2	1	1	14	6	0	2	0.5	0	0	0	0	0.5	12	0
Compression plus HL-EVLA-FS	Male	66	29	27.5	No	No	26	Left medial malleolus	240	8	No	No	Yes	Yes	No	1	2	3	3	1	3	2	3	3	0	21	9	5	2	1	0	0	0	0	1	12	0
Compression plus HL-EVLA-FS	Male	78	26	30	No	Yes	30	Left foot boots area	12	5	No	No	Yes	Yes	No	1	1	0	2	1	2	1	2	3	0	13	7	4	4	7	1	1	3	3	11	5	1
Compression plus HL-EVLA-FS	Male	67	9	27.9	No	No	31	Left lateral malleolus	0.5	2	No	No	Yes	Yes	No	1	3	1	2	0	#NULL!	1	2	1	1	12	8	2	1	1	0	0	0	0	1	12	0
Compression plus HL-EVLA-FS	Femail	74	10	28.6	No	Yes	31	Left medial malleolus	4	3	No	No	Yes	Yes	No	1	2	2	3	0	1	2	2	2	0	15	7	1	1	0.5	0	0	0	0	0.5	12	0
Compression plus HL-EVLA-FS	Femail	54	11	30	No	No	31	Left medial malleolus	72	8	No	No	Yes	Yes	No	1	3	3	2	0	2	1	3	3	0	18	18	4	3	2.5	1	0	0	0	2.5	12	0
Compression plus HL-EVLA-FS	Male	59	7	29.3	No	Yes	32	Left foot boots area	1	1	No	No	Yes	Yes	No	1	2	3	2	0	0	1	1	1	0	14	9	3	3	0.5	0	0	0	0	0.5	12	0
Compression plus HL-EVLA-FS	Male	68	8	27.5	No	No	32	Right foot boots area	1	4	No	No	Yes	Yes	No	1	3	1	1	0	1	1	2	1	0	11	12	1	2	1.5	1	0	0	0	1.5	12	0
Compression plus HL-EVLA-FS	Femail	60	9	30.5	No	No	33	Left foot boots area	24	4	No	No	Yes	Yes	No	3	3	2	0	1	2	1	2	3	0	17	9	2	3	1	0	0	0	0	1	12	0
Compression plus HL-EVLA-FS	Femail	74	15	27.6	No	No	34	Right medial malleolus	36	6	No	No	Yes	Yes	No	1	1	1	3	0	2	1	2	3	1	15	16	2	1	2.5	1	0	0	0	2.5	12	0
Compression plus HL-EVLA-FS	Femail	61	11	28.9	No	Yes	40	Left foot boots area	2	3	No	No	Yes	Yes	No	1	3	0	2	1	2	1	2	1	0	13	13	3	1	2	1	0	0	0	2	12	0
Compression plus HL-EVLA-FS	Femail	65	6	24.6	No	No	41	Right foot boots area	2	4	No	No	Yes	Yes	No	1	3	0	2	0	1	1	2	1	0	11	8	2	1	1	0	0	0	0	1	12	0
Compression plus HL-EVLA-FS	Femail	75	6	25.7	No	No	42	Left medial malleolus	1	1	No	No	Yes	Yes	No	1	2	0	1	1	1	1	1	1	0	9	11	1	2	3	1	0	0	0	3	12	0
Compression plus HL-EVLA-FS	Male	75	9	28.7	No	No	52	Right lateral malleolus	1	2	No	No	Yes	Yes	No	1	3	1	2	0	1	1	2	1	1	13	10	4	0	1	0	0	0	0	1	12	0
Compression plus HL-EVLA-FS	Male	62	10	26.8	No	No	11	Right medial malleolus	2	1	Yes	No	Yes	Yes	No	1	3	1	2	0	0	1	1	1	0	10	12	5	3	2	1	0	0	0	2	12	0
Compression plus HL-EVLA-FS	Femail	48	8	28	No	No	12	Left medial malleolus	12	1	No	Yes	Yes	Yes	No	1	3	0	2	1	0	1	1	3	0	12	9	3	2	0.5	0	0	0	0	0.5	12	0
Compression plus HL-EVLA-FS	Male	69	8	24.1	No	Yes	12	Right foot boots area	6	2	No	Yes	Yes	Yes	No	1	2	2	0	1	0	1	2	2	0	11	11	0	1	1.25	1	0	0	0	1.25	12	0
Compression plus HL-EVLA-FS	Femail	56	12	29.5	No	No	12	Left medial malleolus	13	2	No	Yes	Yes	Yes	No	1	2	2	2	0	0	1	2	3	1	14	13	2	1	2.5	1	0	0	0	2.5	12	0
Compression plus HL-EVLA-FS	Femail	47	15	29.5	No	No	12	Left foot boots area	6	3	No	Yes	Yes	Yes	No	1	2	0	1	0	1	1	2	2	0	10	10	3	1	1.5	1	0	0	0	1.5	12	0
Compression plus HL-EVLA-FS	Femail	60	20	29.4	No	Yes	13	Left foot boots area	0.5	2	No	Yes	Yes	Yes	No	1	3	0	1	0	1	1	2	1	0	10	13	1	1	1.5	1	0	0	0	1.5	12	0
Compression plus HL-EVLA-FS	Male	67	14	31.5	No	No	15	Right medial malleolus	2	5	No	Yes	Yes	Yes	No	1	2	0	2	0	3	1	2	1	1	13	12	4	0	2.5	1	0	0	0	2.5	8.5	1
Compression plus HL-EVLA-FS	Femail	66	28	27.9	No	No	21	Left foot boots area	6	3	No	Yes	Yes	Yes	No	1	1	1	0	0	3	1	2	2	2	13	6	0	0	0.5	0	0	0	0	0.5	12	0
Compression plus HL-EVLA-FS	Male	78	7	29.5	No	Yes	22	Right medial malleolus	120	5	No	Yes	Yes	Yes	No	3	1	3	1	0	3	1	2	3	0	17	14	2	3	1.5	1	0	0	0	1.5	7.5	1
Compression plus HL-EVLA-FS	Femail	57	11	31	No	No	22	Left medial malleolus	3	2	No	Yes	Yes	Yes	No	1	1	2	1	0	0	1	2	2	0	10	5	1	0	0.5	0	0	0	0	0.5	12	0
Compression plus HL-EVLA-FS	Femail	65	17	28	No	Yes	22	Left medial malleolus	12	5	No	Yes	Yes	Yes	No	1	1	0	0	1	3	1	2	3	0	12	12	0	1	2	1	0	0	0	2	12	0
Compression plus HL-EVLA-FS	Male	49	12	30.2	No	No	25	Left medial malleolus	1	2	No	Yes	Yes	Yes	No	1	3	0	3	1	0	1	2	1	0	12	9	1	2	0.5	0	0	0	0	0.5	9	2
Compression plus HL-EVLA-FS	Femail	60	8	29	Yes	No	33	Right medial malleolus	4	6	No	Yes	Yes	Yes	No	2	3	2	3	2	2	1	3	2	0	20	7	3	3	1	0	0	0	0	1	12	0
Compression plus HL-EVLA-FS	Femail	68	8	29	No	No	40	Left medial malleolus	12	5	No	Yes	Yes	Yes	No	1	3	2	2	0	2	1	2	3	0	16	18	4	4	2	1	0	0	0	2	6	1
Compression plus HL-EVLA-FS	Femail	80	5	27.8	No	No	42	Left foot boots area	2	3	No	Yes	Yes	Yes	No	1	2	0	1	0	1	1	2	1	0	9	11	2	0	1.5	1	0	0	0	1.5	12	0
Compression plus HL-EVLA-FS	Male	79	10	29.7	No	No	42	Left medial malleolus	2	3	No	Yes	Yes	Yes	No	1	2	0	2	0	1	1	2	1	0	10	8	2	1	0.5	0	0	0	0	0.5	12	0
Compression plus HL-EVLA-FS	Femail	76	9	33	No	Yes	52	Left medial malleolus	5	5	No	Yes	Yes	Yes	No	1	2	1	3	2	1	1	2	2	1	16	8	3	8	0.5	0	0	0	0	0.5	12	2
Compression plus HL-EVLA-FS	Male	39	7	30.7	No	No	3	Right medial malleolus	1	3	No	No	No	Yes	Yes	1	1	0	2	0	1	1	2	1	0	9	6	2	0	0.5	0	0	0	0	0.5	12	0
Compression plus HL-EVLA-FS	Male	51	14	28.8	No	No	3	Right medial malleolus	3	4	No	No	No	Yes	Yes	1	3	1	3	3	3	2	2	2	0	20	16	6	2	6.5	1	1	0	0	6.5	1	1
Compression plus HL-EVLA-FS	Femail	46	10	30.2	No	No	4	Left medial malleolus	2	1	No	No	No	Yes	Yes	1	2	1	1	0	0	1	1	1	1	9	7	2	2	1	0	0	0	0	1	12	0
Compression plus HL-EVLA-FS	Femail	48	12	22	No	Yes	4	Left medial malleolus	24	5	No	No	No	Yes	Yes	1	2	2	2	0	0	1	2	3	0	13	12	2	4	1.5	1	0	3	3	9	5	1
Compression plus HL-EVLA-FS	Femail	58	5	32.1	No	No	5	Right foot boots area	4	1	No	No	No	Yes	Yes	1	1	1	0	1	0	1	1	2	0	8	6	0	0	0.5	0	0	0	0	0.5	12	0
Compression plus HL-EVLA-FS	Male	64	12	30.1	No	Yes	5	Left lateral malleolus	2	3	No	No	No	Yes	Yes	1	1	1	1	0	2	1	2	1	0	10	10	2	1	2	1	0	0	0	2	12	0
Compression plus HL-EVLA-FS	Femail	68	12	31	No	No	5	Left medial malleolus	12	1	No	No	No	Yes	Yes	2	1	1	1	1	0	1	1	3	0	11	6	1	1	0.5	0	0	0	0	0.5	12	0
Compression plus HL-EVLA-FS	Male	68	28	25.5	No	No	5	Right medial malleolus	6	3	No	No	No	Yes	Yes	1	2	2	2	0	3	2	2	2	0	16	14	2	4	3	1	0	0	0	3	6	1
Compression plus HL-EVLA-FS	Male	55	9	28.5	No	No	6	Left medial malleolus	36	3	No	No	No	Yes	Yes	1	3	2	2	1	1	1	2	3	1	17	16	2	5	1.5	1	0	0	0	1.5	12	0
Compression plus HL-EVLA-FS	Male	48	29	25	No	Yes	7	Left medial malleolus	48	3	No	No	No	Yes	Yes	3	1	3	1	2	2	2	2	3	0	19	17	6	4	3	1	0	0	0	3	12	0
Compression plus HL-EVLA-FS	Male	51	6	25.8	No	No	8	Right medial malleolus	3	2	No	No	No	Yes	Yes	1	3	1	1	1	0	1	2	2	0	12	8	2	3	0.5	0	0	0	0	0.5	12	0
Compression plus HL-EVLA-FS	Femail	55	11	26.3	No	Yes	8	Left medial malleolus	12	2	No	No	No	Yes	Yes	1	3	2	1	0	1	1	2	3	0	14	13	1	3	1.5	1	0	0	0	1.5	12	0
Compression plus HL-EVLA-FS	Male	66	6	31.5	No	Yes	12	Right medial malleolus	1	2	No	No	No	Yes	Yes	1	2	1	1	0	1	1	2	1	0	10	12	4	4	1.5	1	0	0	0	1.5	12	0
Compression plus HL-EVLA-FS	Male	60	8	22.2	No	Yes	12	Left lateral malleolus	3	8	No	No	No	Yes	Yes	1	2	1	2	0	1	1	3	2	0	13	11	4	1	1.5	1	0	0	0	1.5	8.5	1
Compression plus HL-EVLA-FS	Male	62	8	28.5	No	No	12	Right foot boots area	48	5	No	No	No	Yes	Yes	1	2	2	2	1	2	1	2	3	0	16	14	4	3	1.25	1	0	0	0	1.25	12	0
Compression plus HL-EVLA-FS	Male	66	9	31	No	Yes	12	Right lateral malleolus	0.5	1	No	No	No	Yes	Yes	1	2	0	0	0	0	1	1	1	0	6	5	1	1	0.5	0	0	0	0	0.5	12	0
Compression plus HL-EVLA-FS	Femail	46	10	25	No	No	12	Left lateral malleolus	2	3	No	No	No	Yes	Yes	1	2	1	1	0	1	1	2	1	0	10	10	1	3	1.5	1	0	0	0	1.5	12	0
Compression plus HL-EVLA-FS	Male	69	14	31.5	No	Yes	12	Right medial malleolus	1	4	No	No	No	Yes	Yes	1	1	2	2	1	1	1	2	1	0	12	5	3	2	0.5	0	0	0	0	0.5	12	0
Compression plus HL-EVLA-FS	Male	67	21	22.5	No	Yes	12	Left medial malleolus	0.5	2	No	No	No	Yes	Yes	1	2	1	2	0	1	1	2	1	0	11	7	2	2	0.5	0	0	0	0	0.5	9	1
Compression plus HL-EVLA-FS	Femail	49	6	24.1	No	No	13	Left lateral malleolus	2	1	No	No	No	Yes	Yes	1	2	0	2	0	0	1	1	1	1	9	6	1	9	0.5	0	0	0	0	0.5	12	0
Compression plus HL-EVLA-FS	Femail	35	7	28	Yes	No	13	Left medial malleolus	12	4	No	No	No	Yes	Yes	1	2	1	2	0	1	2	2	3	0	14	13	4	5	2.5	1	0	0	0	2.5	12	0
Compression plus HL-EVLA-FS	Femail	63	5	28.9	No	Yes	15	Left medial malleolus	36	3	No	No	No	Yes	Yes	1	1	1	1	3	1	1	2	3	0	14	5	1	1	1	0	0	0	0	1	12	0
Compression plus HL-EVLA-FS	Femail	63	5	29.5	No	No	15	Left foot boots area	36	3	No	No	No	Yes	Yes	1	1	1	1	3	1	1	2	3	0	11	5	2	5	1	0	0	0	0	1	12	0
Compression plus HL-EVLA-FS	Femail	65	8	28.7	No	No	15	Right medial malleolus	0.5	2	No	No	No	Yes	Yes	1	3	1	2	0	1	1	2	1	0	12	7	1	1	1	0	0	0	0	1	12	0
Compression plus HL-EVLA-FS	Male	64	10	28	No	Yes	16	Left foot boots area	6	3	No	No	No	Yes	Yes	1	3	1	2	0	1	1	2	2	1	14	13	3	1	2	1	0	0	0	2	4	2
Compression plus HL-EVLA-FS	Femail	66	10	32	No	No	16	Left medial malleolus	24	3	No	No	No	Yes	Yes	1	1	3	0	1	0	1	2	3	0	12	11	1	1	2	1	0	0	0	2	9	1
Compression plus HL-EVLA-FS	Male	69	19	28.9	No	Yes	19	Left medial malleolus	2	2	No	No	No	Yes	Yes	0	3	1	1	0	1	1	2	1	0	10	9	0	1	1	0	0	0	0	1	12	0
Compression plus HL-EVLA-FS	Femail	83	7	30.9	No	No	20	Left medial malleolus	1	5	No	No	No	Yes	Yes	2	3	1	3	1	1	1	2	1	1	16	12	2	1	1	0	0	0	0	1	7.5	1
Compression plus HL-EVLA-FS	Femail	72	6	27.3	No	No	21	Right foot boots area	2	2	No	No	No	Yes	Yes	1	1	0	1	0	1	1	2	1	0	8	11	2	3	1.5	1	0	0	0	1.5	12	0
Compression plus HL-EVLA-FS	Male	44	8	30.5	No	No	21	Left medial malleolus	1	1	No	No	No	Yes	Yes	1	2	0	3	1	0	1	1	1	0	10	7	1	1	1	0	0	0	0	1	12	0
Compression plus HL-EVLA-FS	Femail	48	8	29.9	No	Yes	21	Left medial malleolus	1	2	No	No	No	Yes	Yes	1	2	0	2	0	0	1	2	1	0	9	7	3	0	0.5	0	0	0	0	0.5	12	0
Compression plus HL-EVLA-FS	Male	45	11	27.5	No	Yes	21	Left medial malleolus	13	2	No	No	No	Yes	Yes	1	2	1	2	0	0	1	2	3	1	13	11	8	1	8	1	1	0	0	8	12	0
Compression plus HL-EVLA-FS	Male	36	6	24.6	No	Yes	22	Left medial malleolus	6	2	No	No	No	Yes	Yes	1	2	1	0	0	0	1	2	2	0	9	7	0	2	0.5	0	0	0	0	0.5	12	0
Compression plus HL-EVLA-FS	Male	57	6	27.5	No	Yes	22	Right foot boots area	4	3	No	No	No	Yes	Yes	1	1	1	2	1	0	1	2	2	0	11	7	2	2	0.5	0	0	0	0	0.5	12	0
Compression plus HL-EVLA-FS	Male	65	7	29.6	No	No	22	Left lateral malleolus	1	1	No	No	No	Yes	Yes	1	2	0	0	0	0	1	1	1	0	6	4	0	0	0.5	0	0	0	0	0.5	12	0
Compression plus HL-EVLA-FS	Male	62	8	27.6	No	No	22	Right foot boots area	6	0.5	No	No	No	Yes	Yes	1	1	1	1	0	2	1	1	2	0	10	10	1	0	1.1	1	0	0	0	1.1	12	0
Compression plus HL-EVLA-FS	Femail	57	12	30.4	Yes	Yes	22	Left foot boots area	0.5	5	No	No	No	Yes	Yes	1	2	0	1	1	0	1	2	1	1	10	10	1	1	1.5	1	0	0	0	1.5	12	0
Compression plus HL-EVLA-FS	Femail	48	13	27.9	No	No	22	Left medial malleolus	1	1	No	No	No	Yes	Yes	1	2	1	2	1	2	1	1	1	0	12	9	3	0	1	0	0	0	0	1	12	0
Compression plus HL-EVLA-FS	Male	67	13	32	No	Yes	22	Right foot boots area	8	7	No	No	No	Yes	Yes	3	3	1	2	0	2	1	3	2	1	18	14	4	2	3	1	0	0	0	3	10	1
Compression plus HL-EVLA-FS	Male	87	16	29.7	No	No	22	Right lateral malleolus	0.5	2	No	No	No	Yes	Yes	1	2	1	3	1	3	1	2	1	0	15	13	5	1	2	1	0	0	0	2	12	0
Compression plus HL-EVLA-FS	Male	45	8	24.6	No	No	23	Left medial malleolus	2	5	No	No	No	Yes	Yes	1	2	1	2	0	1	1	2	1	0	11	8	3	1	1	0	0	0	0	1	12	0
Compression plus HL-EVLA-FS	Male	64	13	27.4	No	No	24	Left medial malleolus	2	0.5	No	No	No	Yes	Yes	1	2	0	2	0	1	1	1	1	0	9	10	1	3	2	1	0	0	0	2	12	0
Compression plus HL-EVLA-FS	Femail	51	7	33.4	No	No	25	Left medial malleolus	1	2	No	No	No	Yes	Yes	1	2	0	1	0	0	1	1	1	1	8	5	2	2	0.75	0	0	0	0	0.75	12	0
Compression plus HL-EVLA-FS	Male	62	10	29.4	No	Yes	25	Right medial malleolus	2	3	No	No	No	Yes	Yes	1	2	0	2	1	3	3	2	1	0	15	13	5	3	9	1	1	0	0	9	12	0
Compression plus HL-EVLA-FS	Femail	50	12	27.5	No	No	25	Left medial malleolus	72	2	No	No	No	Yes	Yes	1	2	3	1	1	0	1	2	3	0	14	6	1	1	1	0	0	0	0	1	12	0
Compression plus HL-EVLA-FS	Femail	50	12	29.5	No	Yes	25	Left medial malleolus	72	1	No	No	No	Yes	Yes	1	2	3	1	1	0	1	1	3	0	13	7	1	1	1	0	0	0	0	1	12	0
Compression plus HL-EVLA-FS	Male	52	13	27.8	No	No	31	Left medial malleolus	2	2	No	No	No	Yes	Yes	1	3	1	2	0	0	1	2	1	0	11	11	3	2	0.5	0	0	0	0	0.5	12	0
Compression plus HL-EVLA-FS	Femail	61	7	25	No	Yes	32	Left foot boots area	192	1	No	No	No	Yes	Yes	3	1	1	2	1	2	1	1	3	1	16	11	5	0	1	0	0	0	0	1	12	0
Compression plus HL-EVLA-FS	Femail	60	10	27.8	No	No	32	Left medial malleolus	1	2	No	No	No	Yes	Yes	1	2	0	0	1	0	1	2	1	0	8	6	0	2	0.5	0	0	0	0	0.5	12	0
Compression plus HL-EVLA-FS	Femail	70	16	30.1	No	No	32	Left medial malleolus	36	5	No	No	No	Yes	Yes	1	3	2	2	0	0	1	2	3	0	14	6	4	4	0.5	0	0	0	0	0.5	12	0
Compression plus HL-EVLA-FS	Femail	61	6	29.8	No	No	33	Right medial malleolus	6	3	No	No	No	Yes	Yes	1	2	2	1	1	0	1	2	2	1	13	6	2	4	0.5	0	0	0	0	0.5	12	0
Compression plus HL-EVLA-FS	Femail	75	8	24.5	No	No	33	Left medial malleolus	2	3	No	No	No	Yes	Yes	1	2	1	2	1	0	1	2	1	0	11	5	2	1	1	0	0	0	0	1	12	0
Compression plus HL-EVLA-FS	Femail	71	9	30.7	No	Yes	33	Right medial malleolus	2	2	No	No	No	Yes	Yes	2	3	2	1	0	1	1	1	1	0	12	12	5	3	2	1	0	0	0	2	12	0
Compression plus HL-EVLA-FS	Femail	63	14	30	No	No	33	Right foot boots area	120	5	No	No	No	Yes	Yes	3	3	3	3	1	2	1	2	3	0	21	19	5	3	3	1	0	0	0	3	12	0
Compression plus HL-EVLA-FS	Femail	54	10	31.5	No	No	34	Left foot boots area	240	3	No	No	No	Yes	Yes	2	1	2	2	2	2	2	2	3	0	18	17	1	4	6	1	0	0	0	6	12	0
Compression plus HL-EVLA-FS	Male	64	13	25.4	No	Yes	40	Right medial malleolus	3	3	No	No	No	Yes	Yes	1	1	2	1	1	0	1	2	2	0	11	9	1	3	1.25	1	0	0	0	1.25	12	0
Compression plus HL-EVLA-FS	Male	76	11	31	No	No	41	Left foot boots area	12	2	No	No	No	Yes	Yes	1	2	2	1	0	2	1	2	3	1	15	7	1	3	1	0	0	0	0	1	12	0
Compression plus HL-EVLA-FS	Femail	75	6	26.5	No	No	42	Left foot boots area	2	2	No	No	No	Yes	Yes	1	2	0	1	1	1	2	2	1	0	11	11	1	2	3	1	0	0	0	3	12	0
Compression plus HL-EVLA-FS	Femail	65	8	30.2	No	No	42	Left medial malleolus	1	2	No	No	No	Yes	Yes	1	1	1	2	2	1	1	2	1	0	12	8	3	1	1	0	0	0	0	1	9	1
Compression plus HL-EVLA-FS	Femail	75	8	29.1	No	Yes	42	Left medial malleolus	1	2	No	No	No	Yes	Yes	1	2	0	2	0	0	1	2	1	0	9	3	2	2	1	0	0	0	0	1	11	1
Compression plus HL-EVLA-FS	Femail	64	12	23.4	No	No	42	Right foot boots area	3	2	No	No	No	Yes	Yes	2	2	1	2	0	2	1	2	2	0	14	5	4	2	1	0	0	0	0	1	12	0
Compression plus HL-EVLA-FS	Femail	73	26	25.5	No	No	42	Left medial malleolus	360	10	No	No	No	Yes	Yes	3	1	3	3	1	0	1	3	3	0	18	17	6	6	3	1	0	0	0	3	12	1
Compression plus HL-EVLA-FS	Male	67	8	22.7	No	No	44	Left medial malleolus	3	3	No	No	No	Yes	Yes	1	2	1	0	0	1	1	2	2	0	10	7	1	0	1	0	0	0	0	1	12	0
Compression plus HL-EVLA-FS	Male	79	12	29.3	No	Yes	51	Left medial malleolus	1	5	No	No	No	Yes	Yes	1	2	0	2	0	0	1	2	1	1	10	10	4	2	2.5	1	0	0	0	2.5	11.5	1
CT alone	Male	50	2	22.6	No	No	21	Right foot boots area	6	2	Yes	No	No	No	No	2	3	1	1	0	1	2	2	2	0	14	12	6	6	1.5	1	0	0	0	1.5	12	0
CT alone	Femail	56	7	30.2	No	No	22	Left medial malleolus	1	3	Yes	No	No	No	No	1	1	1	3	3	1	1	2	1	0	14	17	10	10	2	1	0	0	0	2	12	0
CT alone	Femail	61	2	29.7	No	No	25	Left medial malleolus	3	3	Yes	No	No	No	No	0	1	1	1	2	0	1	2	1	0	9	5	3	3	0.5	0	0	0	0	0.5	12	0
CT alone	Femail	48	12	30	No	No	4	Left medial malleolus	24	2	No	No	No	No	No	1	2	1	0	0	0	1	2	3	0	10	12	3	3	2	1	0	0	0	2	12	0
CT alone	Male	46	7	27.8	No	Yes	12	Left medial malleolus	0.5	2	No	Yes	No	No	No	1	2	0	1	0	0	1	1	1	1	8	8	4	4	2.5	1	0	0	0	2.5	12	0
CT alone	Male	56	9	33	No	Yes	12	Left lateral malleolus	36	5	No	Yes	No	No	No	1	2	0	1	0	1	1	2	3	1	12	12	8	5	3.5	1	0	0	0	3.5	12	0
CT alone	Femail	66	10	30.4	Yes	Yes	16	Right medial malleolus	24	3	No	Yes	No	No	No	1	2	2	2	2	2	1	2	3	3	20	14	5	6	4	1	0	0	0	4	12	0
CT alone	Femail	48	8	27.5	No	Yes	21	Left medial malleolus	1	2	No	Yes	No	No	No	1	3	0	2	0	0	1	2	1	2	12	13	8	7	1.5	1	0	0	0	1.5	12	0
CT alone	Male	33	30	29.8	No	No	11	Right medial malleolus	1	8	Yes	No	Yes	No	No	3	2	3	1	2	2	1	3	1	0	18	17	11	11	5.5	1	0	0	0	5.5	12	0
CT alone	Male	61	10	28.5	No	No	21	Right medial malleolus	1	5	Yes	No	Yes	No	No	1	2	2	2	0	1	1	2	1	0	12	13	13	8	11	1	1	0	0	11	8	1
CT alone	Male	73	10	31.8	No	No	26	Left lateral malleolus	18	2.6	Yes	No	Yes	No	No	1	2	1	0	1	0	1	2	3	1	12	7	5	5	0.5	0	0	0	0	0.5	12	0
CT alone	Femail	67	5	27.5	No	No	32	Left medial malleolus	60	2.5	No	No	Yes	No	No	3	2	1	2	0	0	1	2	3	1	15	13	6	5	3	1	0	0	0	3	12	0
CT alone	Femail	67	5	30.1	No	No	32	Left medial malleolus	60	3	No	No	Yes	No	No	1	1	3	1	3	2	1	2	3	1	18	10	9	8	0.75	0	0	0	0	0.75	12	0
CT alone	Male	75	13	31	No	No	15	Left medial malleolus	4	2	No	Yes	Yes	No	No	1	1	1	1	0	1	1	2	2	0	10	11	5	5	1.5	1	0	0	0	1.5	12	0
CT alone	Femail	54	5	29.3	No	Yes	23	Right medial malleolus	13	5	No	Yes	Yes	No	No	1	2	2	2	0	3	1	2	3	0	16	16	6	6	4	1	0	0	0	4	8.5	1
CT alone	Male	35	7	27.9	No	No	2	Left medial malleolus	0.5	2	Yes	No	No	Yes	No	1	1	0	2	0	1	1	1	1	1	9	5	5	5	0.75	0	0	0	0	0.75	12	0
CT alone	Male	29	6	28.5	No	No	5	Right medial malleolus	1	1	Yes	No	No	Yes	No	0	2	1	2	1	1	1	1	1	0	10	11	7	9	1.25	1	0	3	3	7.5	3.5	1
CT alone	Femail	51	8	24.5	No	No	15	Left foot boots area	10	3	Yes	No	No	Yes	No	1	1	1	2	1	2	1	2	2	0	13	15	9	7	1.5	1	0	0	0	1.5	2	1
CT alone	Femail	46	10	31	Yes	Yes	17	Right medial malleolus	3	2	Yes	No	No	Yes	No	1	2	2	2	0	0	1	2	1	1	12	11	5	5	1.5	1	0	0	0	1.5	12	0
CT alone	Femail	46	10	32	No	No	17	Left medial malleolus	6	3	Yes	No	No	Yes	No	1	3	1	2	0	0	1	2	2	0	12	11	8	4	4	1	0	0	0	4	12	0
CT alone	Femail	46	10	25.5	No	No	17	Left medial malleolus	3	3	Yes	No	No	Yes	No	1	1	1	2	1	1	1	2	1	1	12	9	7	12	1	0	0	3	3	7	2	1
CT alone	Male	73	10	27.9	No	No	21	Left medial malleolus	10	7	Yes	No	No	Yes	No	1	2	2	2	1	0	1	3	2	0	14	16	7	7	6	1	0	0	0	6	12	0
CT alone	Femail	47	5	29.7	No	Yes	22	Right foot boots area	72	2	Yes	No	No	Yes	No	1	3	2	1	0	1	1	2	3	0	14	15	5	5	3	1	0	0	0	3	12	0
CT alone	Male	49	16	26.8	No	No	22	Left medial malleolus	2	3	Yes	No	No	Yes	No	1	2	1	2	1	1	1	2	1	1	13	13	7	8	2	1	0	0	0	2	12	0
CT alone	Femail	50	1	32.5	No	No	24	Left medial malleolus	7	3	Yes	No	No	Yes	No	1	1	1	1	1	0	1	2	2	0	10	13	6	7	5	1	0	0	0	5	12	0
CT alone	Femail	71	3	23.4	No	No	27	Left medial malleolus	1	3	Yes	No	No	Yes	No	1	2	0	0	1	1	1	2	1	1	10	13	7	5	3	1	0	0	0	3	6	2
CT alone	Male	67	8	25	No	No	28	Left medial malleolus	3	3	Yes	No	No	Yes	No	1	1	1	2	2	0	1	2	1	0	11	14	6	7	2	1	0	0	0	2	7	1
CT alone	Male	52	13	28.4	No	No	31	Right medial malleolus	2	2	Yes	No	No	Yes	No	1	2	1	2	0	1	1	2	1	0	11	14	7	6	3	1	0	0	0	3	4.5	1
CT alone	Male	63	11	28.5	No	No	33	Left foot boots area	5	3	Yes	No	No	Yes	No	1	2	1	2	0	1	1	2	2	1	13	13	8	8	2	1	0	0	0	2	12	0
CT alone	Male	61	7	32.5	No	No	35	Left lateral malleolus	2	1	Yes	No	No	Yes	No	1	2	0	2	0	0	1	1	1	0	8	8	5	5	0.5	0	0	0	0	0.5	12	0
CT alone	Femail	81	18	31.5	No	No	40	Left foot boots area	1	6	Yes	No	No	Yes	No	1	2	1	2	1	1	1	2	1	0	12	10	7	11	1	0	0	3	3	8	2	1
CT alone	Male	76	11	29.5	No	Yes	41	Left foot boots area	10	2	Yes	No	No	Yes	No	1	2	2	1	0	3	1	2	2	0	14	15	7	6	1.75	1	0	0	0	1.75	12	0
CT alone	Femail	75	8	22.5	No	Yes	5	Left foot boots area	2	1	No	No	No	Yes	No	1	3	3	2	1	2	1	1	1	0	15	13	11	7	0.5	0	0	0	0	0.5	6	1
CT alone	Male	57	11	30	No	No	21	Right lateral malleolus	11	5	No	No	No	Yes	No	1	2	2	3	0	1	1	2	2	0	14	17	16	8	8	1	1	0	0	8	12	0
CT alone	Femail	47	5	31	No	No	15	Right foot boots area	72	2	Yes	Yes	No	Yes	No	1	2	3	1	0	0	1	2	3	0	13	11	6	6	2	1	0	0	0	2	12	0
CT alone	Femail	67	12	32.5	No	No	25	Right medial malleolus	0.5	3	Yes	Yes	No	Yes	No	1	2	0	1	0	1	3	2	1	0	11	12	8	3	7	1	1	0	0	7	12	1
CT alone	Femail	51	11	31	No	No	2	Right foot boots area	1	5	No	Yes	No	Yes	No	1	2	1	2	0	0	1	2	1	0	10	13	8	8	3	1	0	0	0	3	12	0
CT alone	Male	39	7	30.2	No	No	3	Right medial malleolus	1	3	No	Yes	No	Yes	No	1	1	0	3	1	1	1	2	1	0	11	11	7	4	4.5	1	0	0	0	4.5	5.5	1
CT alone	Male	67	8	31.5	No	Yes	7	Left lateral malleolus	1	1	No	Yes	No	Yes	No	1	2	0	1	0	0	1	1	1	0	7	7	5	3	1	0	0	0	0	1	12	0
CT alone	Femail	61	11	32.6	No	No	12	Left lateral malleolus	60	3	No	Yes	No	Yes	No	1	2	2	2	0	2	1	2	3	1	16	13	8	7	3	1	0	0	0	3	12	0
CT alone	Femail	45	8	32.5	No	No	15	Left medial malleolus	120	2	No	Yes	No	Yes	No	2	1	1	2	0	1	1	2	3	0	13	17	8	7	2	1	0	0	0	2	12	0
CT alone	Male	48	29	29.5	No	Yes	15	Left foot boots area	48	6	No	Yes	No	Yes	No	1	2	2	1	0	0	2	2	3	0	13	15	14	9	10	1	1	0	0	10	12	0
CT alone	Male	56	12	22.8	No	No	18	Left medial malleolus	24	3	No	Yes	No	Yes	No	1	2	1	1	1	1	1	2	3	0	13	17	4	4	4.5	1	0	0	0	4.5	1	1
CT alone	Male	46	4	29.7	No	Yes	20	Left foot boots area	7	2	No	Yes	No	Yes	No	1	3	2	1	0	0	1	2	2	0	12	14	8	4	7	1	1	0	0	7	12	0
CT alone	Femail	60	10	28.6	No	Yes	25	Left medial malleolus	1	2	No	Yes	No	Yes	No	1	1	0	0	0	0	1	2	1	0	6	8	2	2	3	1	0	0	0	3	12	0
CT alone	Femail	61	10	28.5	No	No	25	Left lateral malleolus	2	10	No	Yes	No	Yes	No	1	2	2	2	0	0	1	3	1	0	12	14	8	7	6	1	0	0	0	6	12	0
CT alone	Male	79	12	24.6	No	Yes	31	Left foot boots area	1	5	No	Yes	No	Yes	No	1	2	1	2	1	2	1	2	1	0	13	15	10	9	6	1	0	0	0	6	3	1
CT alone	Male	64	13	31.5	No	No	40	Left foot boots area	3	3	No	Yes	No	Yes	No	1	2	1	3	0	1	1	2	1	0	12	14	11	6	6.5	1	1	0	0	6.5	12	0
CT alone	Femail	62	10	29.4	No	No	10	Right foot boots area	1	2	Yes	No	Yes	Yes	No	1	3	1	2	0	1	3	2	1	0	14	15	9	5	2.75	1	0	0	0	2.75	12	0
CT alone	Femail	50	9	30.7	No	Yes	15	Left lateral malleolus	11	3	Yes	No	Yes	Yes	No	1	2	0	0	1	0	1	2	2	0	9	13	2	3	3	1	0	0	0	3	8	2
CT alone	Femail	65	10	31	No	Yes	20	Left medial malleolus	0.25	4	Yes	No	Yes	Yes	No	3	1	2	3	1	1	1	2	1	0	15	13	11	6	0.75	0	3	4	3	2.5	1.5	1
CT alone	Femail	63	5	29.7	No	No	21	Right medial malleolus	36	2.5	Yes	No	Yes	Yes	No	1	2	1	1	0	1	1	2	3	0	12	9	5	5	0.75	0	0	0	0	0.75	12	0
CT alone	Male	49	4	28.8	No	No	22	Right lateral malleolus	1	0.5	Yes	No	Yes	Yes	No	1	3	0	2	0	0	1	1	1	0	9	10	6	6	0.75	0	0	0	0	0.75	12	0
CT alone	Male	49	4	29.8	No	Yes	22	Right lateral malleolus	1	0.5	Yes	No	Yes	Yes	No	1	3	1	1	1	0	1	1	1	0	10	10	3	3	1.5	1	0	0	0	1.5	12	0
CT alone	Femail	47	5	33.4	No	No	22	Left foot boots area	11	3	Yes	No	Yes	Yes	No	1	1	1	2	1	1	1	2	2	0	12	13	11	8	6.5	1	1	0	0	6.5	12	0
CT alone	Femail	50	9	24.2	No	No	22	Left foot boots area	6	2.4	Yes	No	Yes	Yes	No	0	2	0	1	0	1	2	2	2	0	10	12	4	4	2.5	1	0	0	0	2.5	12	0
CT alone	Male	76	13	29.6	No	No	22	Left foot boots area	6	2	Yes	No	Yes	Yes	No	1	3	1	1	2	1	1	2	2	0	14	12	8	7	1	0	0	0	0	1	12	0
CT alone	Male	76	13	27.7	No	No	22	Left foot boots area	6	2	Yes	No	Yes	Yes	No	1	2	1	2	0	1	1	2	2	0	12	13	7	10	1.75	1	0	3	3	10	4	1
CT alone	Male	79	15	29.5	No	No	25	Right lateral malleolus	5	4	Yes	No	Yes	Yes	No	1	1	0	1	1	0	1	2	2	0	9	11	8	8	5	1	0	0	0	5	12	0
CT alone	Male	79	15	29.5	No	No	25	Left medial malleolus	5	3	Yes	No	Yes	Yes	No	0	3	1	1	0	1	1	2	2	0	11	14	9	5	7	1	1	0	0	7	9	1
CT alone	Male	78	5	29	No	No	28	Left medial malleolus	1	2	Yes	No	Yes	Yes	No	1	2	0	1	1	2	1	2	1	0	11	10	7	7	0.8	0	0	0	0	0.8	12	0
CT alone	Femail	63	11	22.5	No	Yes	31	Right medial malleolus	1	1	Yes	No	Yes	Yes	No	1	2	1	0	0	0	1	1	1	1	8	6	4	3	0.5	0	0	0	0	0.5	12	0
CT alone	Femail	75	8	33.5	No	No	42	Left medial malleolus	1	2	Yes	No	Yes	Yes	No	2	2	1	3	1	1	1	2	1	1	15	12	7	8	2	1	0	0	0	2	12	0
CT alone	Male	61	24	31	No	No	4	Left foot boots area	10	2.8	No	No	Yes	Yes	No	1	3	1	0	0	1	3	2	2	0	13	10	6	6	2.5	1	0	0	0	2.5	12	0
CT alone	Male	56	23	23.6	No	No	12	Right foot boots area	1	2	No	No	Yes	Yes	No	1	2	0	3	1	0	1	2	1	0	11	8	5	5	0.75	0	0	0	0	0.75	12	0
CT alone	Femail	63	11	25.5	No	No	20	Right medial malleolus	1	1	No	No	Yes	Yes	No	1	3	1	1	0	0	1	1	1	0	9	9	6	7	0.4	0	0	0	0	0.4	12	0
CT alone	Femail	63	5	31	No	No	21	Left medial malleolus	36	3	No	No	Yes	Yes	No	1	3	0	2	1	0	1	2	3	0	13	8	5	5	0.5	0	0	0	0	0.5	12	0
CT alone	Male	43	7	31	No	Yes	22	Left medial malleolus	1	4	No	No	Yes	Yes	No	1	3	0	1	0	1	1	2	1	0	10	11	6	7	3.5	1	0	0	0	3.5	10	1
CT alone	Femail	54	8	27.5	No	No	22	Left foot boots area	24	4	No	No	Yes	Yes	No	1	3	1	1	0	2	1	2	3	0	14	17	7	7	5	1	0	0	0	5	12	0
CT alone	Male	64	6	23.5	No	No	23	Left medial malleolus	11	2.5	No	No	Yes	Yes	No	1	2	2	2	0	1	3	2	2	2	17	17	7	6	2.5	1	0	0	0	2.5	9	1
CT alone	Femail	85	11	28.7	No	No	30	Left lateral malleolus	2	3	No	No	Yes	Yes	No	1	3	1	3	0	1	1	2	1	1	14	14	7	8	2	1	0	0	0	2	12	0
CT alone	Male	68	12	29.5	No	No	30	Right lateral malleolus	0.5	4	No	No	Yes	Yes	No	1	3	1	2	1	0	1	2	1	0	12	13	6	5	2	1	0	0	0	2	12	0
CT alone	Femail	78	20	30.4	No	No	30	Right foot boots area	50	0.4	No	No	Yes	Yes	No	1	1	0	2	1	2	1	1	3	0	12	8	5	5	0.5	0	0	0	0	0.5	0.5	1
CT alone	Femail	78	20	28.7	No	No	30	Left foot boots area	50	2	No	No	Yes	Yes	No	1	2	1	0	0	2	2	2	3	0	13	13	7	6	3	1	0	0	0	3	12	0
CT alone	Male	62	6	27.8	No	No	32	Right foot boots area	1	8	No	No	Yes	Yes	No	1	1	0	0	0	1	1	3	1	0	8	10	6	6	4	1	0	0	0	4	12	0
CT alone	Male	64	11	30.4	No	Yes	32	Right foot boots area	2	3	No	No	Yes	Yes	No	1	3	1	1	1	1	1	2	1	1	13	12	4	4	2	1	0	0	0	2	12	0
CT alone	Femail	70	16	29.5	No	No	32	Left medial malleolus	36	3	No	No	Yes	Yes	No	1	1	0	0	1	1	1	2	3	0	10	13	12	8	8	1	1	0	0	8	12	0
CT alone	Femail	61	6	32	No	Yes	33	Right medial malleolus	6	3	No	No	Yes	Yes	No	1	2	1	2	0	1	1	2	2	0	12	11	6	6	2.5	1	0	0	0	2.5	1	1
CT alone	Femail	75	9	28.5	No	No	33	Left medial malleolus	0.5	4	No	No	Yes	Yes	No	2	1	2	0	2	2	1	2	1	0	13	9	6	6	1	0	0	0	0	1	12	0
CT alone	Femail	75	9	21.9	Yes	No	33	Left medial malleolus	0.5	1	No	No	Yes	Yes	No	1	3	2	2	1	1	1	1	1	1	14	14	8	7	1.5	1	0	0	0	1.5	12	0
CT alone	Femail	51	6	29.5	No	No	12	Right medial malleolus	2	2	No	Yes	Yes	Yes	No	1	2	0	0	0	0	1	2	1	0	7	11	7	3	6.5	1	1	0	0	6.5	12	0
CT alone	Male	71	12	29.4	No	Yes	12	Left medial malleolus	1	3	No	Yes	Yes	Yes	No	1	1	2	2	0	3	1	2	1	0	13	14	10	10	2	1	0	0	0	2	3.5	1
CT alone	Male	65	14	27.5	No	Yes	14	Left medial malleolus	0.7	4	No	Yes	Yes	Yes	No	1	2	0	2	1	0	1	2	1	0	10	10	5	4	3	1	0	0	0	3	12	0
CT alone	Male	57	6	30	No	Yes	15	Left lateral malleolus	36	2	No	Yes	Yes	Yes	No	1	1	3	3	1	1	1	2	3	0	16	14	7	10	1.5	1	0	3	3	8	3	1
CT alone	Male	58	9	30.5	No	Yes	15	Left medial malleolus	6	3	No	Yes	Yes	Yes	No	1	2	0	2	1	3	1	2	2	0	14	10	9	8	1	0	0	0	0	1	12	0
CT alone	Femail	46	9	29.7	No	No	18	Left medial malleolus	1	2	No	Yes	Yes	Yes	No	0	2	1	0	1	1	1	2	1	2	11	11	7	8	2	1	0	0	0	2	12	0
CT alone	Male	46	4	25.5	No	No	20	Left foot boots area	7	2	No	Yes	Yes	Yes	No	1	1	1	1	0	1	1	2	2	0	10	12	9	10	2	1	0	3	3	9	2	1
CT alone	Femail	47	5	29.1	No	Yes	22	Left foot boots area		3	No	Yes	Yes	Yes	No	1	1	3	2	1	0	1	2	3	0	14	12	12	12	3	1	0	0	0	3	7.5	1
CT alone	Male	36	6	26.7	Yes	No	22	Left medial malleolus	6	2	No	Yes	Yes	Yes	No	1	2	0	1	0	1	1	2	2	0	10	10	5	5	2	1	0	0	0	2	12	0
CT alone	Male	43	7	30	No	No	22	Right lateral malleolus	1	2	No	Yes	Yes	Yes	No	1	2	0	2	0	0	1	2	1	0	9	11	6	7	1.5	1	0	0	0	1.5	12	0
CT alone	Male	76	13	31	No	No	22	Right lateral malleolus	6	3	No	Yes	Yes	Yes	No	1	2	0	1	1	1	1	2	2	0	11	13	6	8	4.5	1	0	0	0	4.5	12	0
CT alone	Male	76	13	28.5	No	Yes	22	Right lateral malleolus	6	3	No	Yes	Yes	Yes	No	1	3	0	2	0	1	1	2	2	0	12	9	10	6	1	0	3	4	3	4	1	1
CT alone	Male	54	26	31.8	No	No	22	Left medial malleolus	6	3	No	Yes	Yes	Yes	No	1	3	0	0	1	2	1	2	2	0	12	12	11	5	7.5	1	1	0	0	7.5	4	2
CT alone	Femail	62	3	27.5	No	No	27	Left medial malleolus	1	5	No	Yes	Yes	Yes	No	1	2	2	2	0	1	1	2	1	0	12	12	4	8	5.5	1	0	3	3	11	3	1
CT alone	Femail	62	3	28	No	Yes	27	Left medial malleolus	1	3	No	Yes	Yes	Yes	No	1	2	1	1	0	1	1	2	1	0	10	12	6	6	3	1	0	0	0	3	2	1
CT alone	Male	65	12	27.4	No	No	32	Left medial malleolus	360	8	No	Yes	Yes	Yes	No	2	2	2	0	0	1	1	3	3	0	14	15	13	7	7	1	1	0	0	7	3	1
CT alone	Femail	47	16	28	No	Yes	2	Left medial malleolus	3	1	No	No	No	Yes	Yes	1	2	2	2	0	0	1	1	1	0	10	8	7	5	0.3	0	0	0	0	0.3	12	0
CT alone	Male	51	14	27.5	No	No	3	Left foot boots area	3	3	No	No	No	Yes	Yes	1	2	1	2	0	1	2	2	1	0	12	12	8	4	4.5	1	0	0	0	4.5	12	0
CT alone	Male	61	8	27.5	No	No	4	Left medial malleolus	7	1	No	No	No	Yes	Yes	1	3	1	1	0	2	1	1	2	1	13	13	11	4	6.5	1	1	0	0	6.5	12	0
CT alone	Femail	62	3	32	No	Yes	5	Right foot boots area	1	1	No	No	No	Yes	Yes	1	2	0	0	0	0	1	1	1	0	6	6	2	1	0.75	0	0	0	0	0.75	12	0
CT alone	Femail	71	5	26.5	No	Yes	8	Right medial malleolus	10	2	No	No	No	Yes	Yes	1	2	1	1	1	0	1	2	2	0	11	12	7	8	2	1	0	0	0	2	9	2
CT alone	Male	50	17	28.5	No	No	13	Left medial malleolus	1	1	No	No	No	Yes	Yes	1	2	0	1	1	0	1	1	1	1	9	10	4	3	2	1	0	0	0	2	10	1
CT alone	Femail	77	8	29	Yes	No	15	Left medial malleolus	6	3	No	No	No	Yes	Yes	1	2	0	3	0	1	1	2	2	0	12	13	12	7	7	1	1	0	0	7	12	0
CT alone	Male	55	10	31.5	No	No	15	Left medial malleolus	13	5	No	No	No	Yes	Yes	1	3	1	1	0	1	1	2	3	0	13	16	7	6	4	1	0	0	0	4	12	0
CT alone	Male	55	10	28.4	No	Yes	15	Left medial malleolus	13	5	No	No	No	Yes	Yes	1	2	1	3	2	1	1	2	3	1	17	15	8	8	4	1	0	0	0	4	3	2
CT alone	Male	77	15	24.5	No	No	15	Right medial malleolus	1	2	No	No	No	Yes	Yes	1	2	1	3	1	3	1	1	1	0	14	16	9	9	1.5	1	0	0	0	1.5	12	0
CT alone	Male	77	15	27.6	No	No	15	Right medial malleolus	1	2	No	No	No	Yes	Yes	1	2	0	0	0	1	1	1	1	0	7	7	3	2	1	0	0	0	0	1	12	0
CT alone	Femail	46	10	27.4	No	No	17	Right medial malleolus	3	2	No	No	No	Yes	Yes	1	2	2	2	0	0	1	2	1	0	11	10	5	5	1	0	0	0	0	1	12	0
CT alone	Male	73	12	30.4	No	No	17	Right medial malleolus	1	3	No	No	No	Yes	Yes	1	3	1	2	0	#NULL!	1	2	1	1	12	11	7	7	3	1	0	0	0	3	12	0
CT alone	Femail	47	14	28	Yes	No	18	Left lateral malleolus	15	1	No	No	No	Yes	Yes	1	2	0	1	0	1	3	2	3	0	13	14	5	3	1.5	1	0	0	0	1.5	12	0
CT alone	Femail	47	14	25	No	Yes	18	Left lateral malleolus	15	1	No	No	No	Yes	Yes	1	2	2	3	1	0	3	1	3	0	16	14	14	14	2	1	0	3	3	12	3	1
CT alone	Male	64	19	29.5	No	No	18	Left medial malleolus	1	3	No	No	No	Yes	Yes	1	1	1	1	1	1	1	2	1	0	10	9	8	8	1	0	0	0	0	1	12	0
CT alone	Femail	63	19	30.8	No	No	19	Left medial malleolus	15	3	No	No	No	Yes	Yes	1	3	2	1	0	1	1	2	3	1	15	8	5	5	0.75	0	0	0	0	0.75	12	0
CT alone	Femail	81	10	28.5	No	No	20	Right foot boots area	4	3	No	No	No	Yes	Yes	1	1	1	1	0	1	1	2	2	1	11	12	6	10	3	1	0	3	3	6.5	2	1
CT alone	Femail	61	18	30.1	No	Yes	20	Right lateral malleolus	120	4	No	No	No	Yes	Yes	1	2	3	2	0	1	1	2	3	0	15	15	8	8	3	1	0	0	0	3	12	0
CT alone	Femail	72	6	22	No	Yes	21	Right foot boots area	2	2	No	No	No	Yes	Yes	2	2	2	2	0	1	1	2	1	0	13	14	7	6	1.25	1	0	0	0	1.25	9	1
CT alone	Male	44	8	30	No	No	21	Left foot boots area	1	1	No	No	No	Yes	Yes	1	2	0	1	0	1	1	1	1	0	8	9	6	4	0.75	0	0	0	0	0.75	12	0
CT alone	Male	57	11	23.4	No	No	21	Right lateral malleolus	12	5	No	No	No	Yes	Yes	2	3	2	3	2	2	1	2	3	0	20	19	13	11	3	1	0	0	0	3	12	0
CT alone	Femail	66	28	29.9	No	Yes	21	Left foot boots area	6	3	No	No	No	Yes	Yes	1	2	0	0	2	0	1	2	1	2	11	10	6	5	5	1	0	0	0	5	11	1
CT alone	Male	62	8	29.4	No	Yes	22	Right medial malleolus	6	0.5	No	No	No	Yes	Yes	1	2	1	2	1	1	1	2	2	0	13	11	8	8	0.5	0	0	0	0	0.5	12	0
CT alone	Femail	64	10	31.5	No	No	22	Left lateral malleolus	5	1	No	No	No	Yes	Yes	2	2	1	2	0	1	1	1	2	0	12	11	5	5	1	0	0	0	0	1	12	0
CT alone	Femail	57	12	27.5	No	No	22	Left medial malleolus	0.5	5	No	No	No	Yes	Yes	1	2	0	1	0	1	1	2	1	0	9	12	11	6	10	1	1	0	0	10	11	1
CT alone	Femail	48	13	24.5	No	Yes	22	Left medial malleolus	1	1	No	No	No	Yes	Yes	1	2	1	1	2	2	1	1	1	0	12	11	8	6	1	0	0	0	0	1	2	1
CT alone	Male	81	14	28	No	No	22	Right medial malleolus	24	3	No	No	No	Yes	Yes	2	1	1	2	0	0	1	2	3	0	12	14	4	9	4.5	1	0	3	3	7	1	1
CT alone	Male	53	20	25.4	No	Yes	22	Right medial malleolus	3	3	No	No	No	Yes	Yes	1	3	1	1	0	2	1	2	1	0	12	14	9	8	2	1	0	0	0	2	4	1
CT alone	Femail	63	4	22.1	No	No	23	Right foot boots area	2	3	No	No	No	Yes	Yes	1	3	1	1	0	3	1	2	1	1	14	16	5	5	2	1	0	0	0	2	12	0
CT alone	Femail	63	4	24.6	No	No	23	Right foot boots area	2	3	No	No	No	Yes	Yes	1	3	0	0	1	0	1	2	1	0	9	10	4	4	2	1	0	0	0	2	12	2
CT alone	Male	68	8	27.5	No	No	23	Right foot boots area	6	2	No	No	No	Yes	Yes	0	3	0	2	1	1	1	2	2	1	13	13	8	8	2	1	0	0	0	2	12	0
CT alone	Femail	72	12	28.5	No	No	23	Left foot boots area	24	2	No	No	No	Yes	Yes	2	2	1	1	2	1	1	2	3	0	15	16	7	8	2.5	1	0	0	0	2.5	12	0
CT alone	Male	64	13	28.9	No	Yes	24	Right medial malleolus	2	0.5	No	No	No	Yes	Yes	1	2	1	2	1	0	1	1	1	0	10	9	6	5	1	0	0	0	0	1	12	0
CT alone	Femail	76	19	28.8	No	No	24	Left lateral malleolus	9	2	No	No	No	Yes	Yes	2	2	1	2	0	2	1	2	2	0	14	11	9	8	1	0	0	0	0	1	12	0
CT alone	Male	68	9	30.2	No	No	25	Left foot boots area	1	3.5	No	No	No	Yes	Yes	1	1	0	3	0	2	1	2	1	1	11	12	8	7	2.5	1	0	0	0	2.5	12	0
CT alone	Femail	72	14	22.5	No	No	25	Left foot boots area	3	2	No	No	No	Yes	Yes	1	1	2	2	0	2	1	2	1	0	12	12	8	8	2	1	0	0	0	2	12	0
CT alone	Femail	72	14	30.5	No	No	25	Left foot boots area	3	2	No	No	No	Yes	Yes	1	2	1	1	1	1	1	2	1	0	11	12	6	7	2	1	0	0	0	2	12	0
CT alone	Femail	82	15	27.9	No	No	25	Right medial malleolus	1	2	No	No	No	Yes	Yes	1	1	2	3	2	1	1	2	1	1	15	15	9	12	2	1	0	3	3	9	4	1
CT alone	Male	68	9	30.5	No	No	28	Left foot boots area	1	3.5	No	No	No	Yes	Yes	1	2	0	3	2	0	1	2	1	0	12	15	8	7	3	1	0	0	0	3	12	0
CT alone	Male	70	9	30.4	No	No	29	Left foot boots area	24	4	No	No	No	Yes	Yes	1	2	2	1	1	2	1	2	3	1	16	16	8	8	2.5	1	0	0	0	2.5	6	1
CT alone	Femail	66	7	27.9	No	No	30	Right medial malleolus	11	1	No	No	No	Yes	Yes	1	2	2	2	0	1	1	2	2	0	13	14	4	3	1.5	1	0	0	0	1.5	12	0
CT alone	Femail	61	13	27.8	No	No	30	Left medial malleolus	2	2	No	No	No	Yes	Yes	1	2	0	0	1	0	1	2	1	0	8	9	5	2	2	1	0	0	0	2	12	0
CT alone	Femail	71	7	29.5	No	Yes	31	Right foot boots area	26	2	No	No	No	Yes	Yes	2	3	1	2	1	0	1	2	3	0	15	13	6	6	2	1	0	0	0	2	12	0
CT alone	Femail	81	10	28.9	No	Yes	31	Right foot boots area	4	3	No	No	No	Yes	Yes	1	2	0	2	0	2	1	2	2	1	13	13	8	8	2.5	1	0	0	0	2.5	12	0
CT alone	Femail	67	5	27.8	No	No	32	Right medial malleolus	60	2	No	No	No	Yes	Yes	1	2	2	2	0	0	1	2	3	1	14	15	6	6	1.5	1	0	0	0	1.5	9	1
CT alone	Femail	67	5	27	No	Yes	32	Right medial malleolus	60	1	No	No	No	Yes	Yes	2	2	0	1	0	1	1	1	3	0	11	11	6	6	0.75	0	0	0	0	0.75	12	0
CT alone	Male	68	8	30	No	No	32	Left medial malleolus	1	4	No	No	No	Yes	Yes	1	1	2	2	1	1	1	2	1	0	12	6	6	6	1	0	0	0	0	1	12	0
CT alone	Male	64	11	29	No	No	32	Right foot boots area	2	3	No	No	No	Yes	Yes	1	1	1	2	1	1	1	2	1	0	11	12	8	9	1.5	1	0	0	0	1.5	12	0
CT alone	Femail	81	30	29.9	No	Yes	32	Left medial malleolus	36	3	No	No	No	Yes	Yes	1	2	1	1	0	2	1	2	3	1	14	14	5	5	2	1	0	0	0	2	3	1
CT alone	Male	63	10	25	No	No	33	Right medial malleolus	2	3	No	No	No	Yes	Yes	1	2	0	2	1	1	1	2	1	0	11	13	12	5	7	1	1	0	0	7	9	1
CT alone	Male	63	10	26.3	No	Yes	33	Left medial malleolus	3	2	No	No	No	Yes	Yes	1	1	1	2	0	0	1	2	1	0	9	11	6	5	1.5	1	0	0	0	1.5	12	0
CT alone	Femail	73	6	28.7	No	No	34	Left medial malleolus	24	3	No	No	No	Yes	Yes	1	2	0	2	0	0	1	2	3	0	11	13	8	3	6.75	1	1	0	0	6.75	12	0
CT alone	Femail	74	11	29.8	No	Yes	35	Left medial malleolus	1	7	No	No	No	Yes	Yes	1	3	3	2	1	0	1	3	1	0	15	14	13	8	6.5	1	1	0	0	6.5	12	0
CT alone	Femail	82	16	27.6	No	No	35	Left medial malleolus	0.25	4	No	No	No	Yes	Yes	3	2	2	0	1	2	1	2	1	0	14	11	5	5	1	0	0	0	0	1	3	1
CT alone	Male	86	7	24	No	Yes	40	Right medial malleolus	2	4	No	No	No	Yes	Yes	1	3	2	2	0	1	1	2	1	0	13	15	3	3	2.5	1	0	0	0	2.5	6	1
CT alone	Femail	56	9	25	No	No	23	Left medial malleolus	10	1	No	Yes	No	Yes	Yes	0	1	1	3	0	1	1	1	2	1	11	12	6	6	2	1	0	0	0	6	3	1
